# Supplementary material for: RNA binding of GAPDH controls transcript stability and protein translation in acute myeloid leukemia
Source: RNA Biol. 2025 Nov 1;22(1):1–23. doi: 10.1080/15476286.2025.2580180 (PMC12582121; doi:10.1080/15476286.2025.2580180)
Supplement: Supplementary_Table_S4.xlsx [file KRNB_A_2580180_SM9958.xlsx]

## Sheet: Tabelle1
		https://doi.org/10.1038/s41467-023-37494-w	https://doi.org/10.1016/j.molcel.2016.06.029	https://doi.org/10.1016/j.cell.2018.11.004	https://doi.org/10.1073/pnas.1718406115	https://doi.org/10.1038/nmeth.4595	https://doi.org/10.1038/s41598-023-32245-9	https://doi.org/10.1038/s41467-019-08942-3
	our ncRBP set	Perez-Perri et al. (2023)	Castello et al. (2016)	Trendel et al. (2019)	Huang et al. (2018)	Bao et al. (2018)	Ray et al. (2023)	Urdaneta et al. (2019)		Hits in the mentioned studies
Overlap hits of RBPs:	1045	446	551	646	317	251	324	556		GAPDH	RPS10	RPL15	MRPL32	RPL18
% overlap RBPs:		42.6794	52.7273	61.8182	30.3349	24.0191	31.0048	53.2057		3	5	5	3	5
	KPNB1	FTO	HRSP12	LRPPRC	ILF2	EEF1G	APEX1	RPS24
	IARS2	RPL37A	MRPL2	PRKDC	HNRNPUL1	RPS19	API5	EIF5B
	FARSA	EIF3I	EIF4G1	UTP20	RSL1D1	RPL27A	APOBEC3F	THOC1
	KIAA0391	RRP12	TRUB2	EIF3A	HNRNPU	RPS16	ARL6IP4	RPL17
	GNL3	HNRNPU	STAU2	SND1	SURF6	RPS14	BRIX1	RNASEH2B
	SBDS	STRAP	EWSR1	FAM120A	FAM120A	RPS13	BTF3	YTHDF2
	POLR2K	EIF2B5	DDX10	UTP14A	ZNF326	RPS25	BYSL	RNASET2
	EXOSC7	EIF3H	UTP18	RRP12	XRCC6	UBA52	BZW1	SAMD4B
	EARS2	SNRPA1	PDCD11	HNRNPU	API5	SNRPN	C11orf68	SBDS
	MTPAP	DIS3	RPS3A	SF3B1	SND1	PRKDC	C2orf15	YTHDF3
	RPL11	NOP2	UBE2L3	BMS1	EBNA1BP2	RPL18	CALR	AAR2
	RUVBL1	EXOSC8	GTPBP8	UPF1	PURA	FAM98B	CANX	CNOT1
	MAK16	EIF5B	RPS14	RSL1D1	RPL22	BZW2	CCBL2	CLK2
	MRPS18A	BZW1	ESRP2	CEBPZ	FYTTD1	CNOT1	CCDC59	DCP1A
	CEBPZ	MVP	TUFM	NSUN2	PATL1	GTPBP1	CCDC86	VWA9
	NHP2	EIF6	BCLAF1	MOV10	PUS7	POLRMT	CD3EAP	RAN
	RPL12	SRRT	FUBP3	SERBP1	SNRPE	SAP18	CDC40	POLR2B
	UTP23	WDR43	SFPQ	EIF4G1	RPL7	PES1	CHTOP	RPL24
	LSM2	EXOSC9	PSPC1	XRCC6	CAPRIN1	NOP56	CNBP	RPL32
	XPO1	LARS2	SSB	GNL2	NOP2	WDR46	COA6	SMN1
	XPO5	PRPF31	LRPPRC	UTP15	RPS11	CASC3	CSTF1	BZW2
	SNRPF	TSFM	RDX	GTPBP4	PRKDC	EIF3D	CWC15	EIF2B5
	PRPF19	RPLP2	PA2G4	POLR2A	MOV10	EIF3H	DAP3	TSN
	EIF6	LRPPRC	FLNA	ABCF1	UPF1	EIF4G3	DARS	FAU
	RTF1	EARS2	RPL3	EEF2	FAM98A	NUDT21	DBR1	EEF1D
	PSMA6	NAT10	RBM19	RRBP1	PURB	AKAP8	DCAF13	FAM120B
	CNOT3	MARS2	CALML5	SUGP2	THRAP3	URB1	DEK	DDX19A
	TSR3	PAPD5	PWP2	FTSJ3	NXF1	EIF5B	DIMT1	HNRNPC
	FCF1	NOLC1	RPLP0	XRN2	EIF3A	PTCD1	DUSP11	MRPS22
	NOP56	LSG1	UPF1	NOP56	RPL13A	SF3B1	EBNA1BP2	ATXN2
	LAS1L	NOC2L	TLN1	NOC3L	RAN	UTP20	EEF1A1	RPS27L
	RPP21	FASTKD2	MEX3D	SUPT5H	GAPDH	EIF3J	EIF1	MPHOSPH6
	INTS1	IPO11	PHGDH	RPL3	SF3B1	RSL1D1	EIF1B	PAPD5
	EIF3I	PARS2	RPL7A	DYNC1H1	RPL21	PRPF6	EIF2S2	CTU2
	EEF1A1	POLR2B	NSUN5	NAT10	LRPPRC	LUC7L3	EIF3D	EBNA1BP2
	CSTF3	MRPL37	DHX9	NOP2	SRP14	TRUB2	EIF3H	GEMIN4
	RPL10	DIS3L2	DDX50	HNRNPUL2	UTP15	TOP3B	EIF3L	INTS2
	POLR2L	RPL5	ABCE1	ZC3HAV1	XPO5	NPM1	EIF4E	LUC7L3
	YARS	EIF2B2	PSMA6	NOL11	WDR5	RPSA	EIF4E2	SMG1
	QARS	EIF5	EDF1	URB1	AKAP8L	MRPL3	EIF5	RPL19
	RRP9	SLU7	WDR46	RPS2	CHTOP	PARP1	EIF5A	YTHDC1
	MRPS6	NCBP1	ALDOA	RPL4	RPS9	XRCC6	EMG1	LONP1
	EEF1G	FAM120A	EXOSC4	NOP14	UBAP2L	EEF2	ERI3	RPS15
	CPSF3L	APEX1	PUM1	RRP1B	RPS17	GSPT1	ETF1	EIF1
	RPS4X	MRPS7	WDR36	DNTTIP2	RPS2	RPS2	EXOSC6	RPS5
	IARS	BZW2	DNAJB12	ATXN2L	RPL27A	RPL7	EXOSC9	SUGP2
	EIF4E	PRPF4B	PUM2	API5	RPL38	RPL17	FAM103A1	GTPBP1
	UBA1	RPS5	DHX30	HEATR1	BCLAF1	EIF2S2	FAM46A	SUPT5H
	RRP15	DNTTIP2	TRNAU1AP	WDR3	RPL23	FBL	FAM98A	IPO5
	ADAT2	BMS1	H1FX	PA2G4	RPL7A	RPS12	FAM98B	EEF2K
	CDC5L	TYW5	RBM14	PARP1	LSM14A	RPL13	FARSA	RTCA
	SF3A1	PSIP1	SYNCRIP	RPL7	FBL	CALR	FAU	PES1
	SAP18	WDR61	TRA2B	UBAP2L	SUGP2	POLR2B	FCF1	MPHOSPH10
	CPSF2	EIF3E	TRA2A	ZNF326	RPL5	RPL22	FKBP4	NOP56
	POLR2F	CTIF	HDLBP	POLR2B	RRP12	RPL4	FRG1	TCERG1
	RPS24	HARS	DDX17	RPL8	XRN2	RPL3	FYTTD1	TNPO2
	NUTF2	TRMT10C	HNRNPUL1	RRS1	TBRG4	RPL13A	GAR1	XPO1
	SARS	MECP2	PEBP1	PWP2	RPS5	RPS27	GNL3	LSM1
	AARS	LUC7L2	TBL3	MRPL37	RPS4X	LRPPRC	GNL3L	EIF3D
	GAPDH	USP10	HNRNPK	FAM120C	RPL15	NOP2	GPATCH4	IPO8
	RPS18	TDRD7	PUF60	NSUN5	RRS1	RPL5	GRWD1	CD3EAP
	NOC4L	IARS	TPD52	RPL5	PES1	RPL28	GTF2F1	RNMT
	SNRNP27	WARS	PTCD2	POP1	RPS15A	RPS9	GTPBP10	PRPF4
	RPL21	RPL36	RPL8	HNRNPUL1	RPL13	RPS5	H1F0	SART1
	RPL37	RUVBL1	PRDX1	GNL3	NOP56	RPS10	HARS2	CTIF
	CHERP	PSMA1	HNRNPH2	BYSL	RPL6	RPL29	HIST1H1C	EIF4G3
	NOP58	FAM98B	RPS2	TRMT1L	RPS16	IREB2	HMGB2	PPIH
	NOP10	RPS21	RBM12	EIF3C	RPL30	RPL34	HRSP12	DENR
	RPL18	RPS4X	CPSF7	GNL3L	APEX1	HARS2	IFIT2	XPOT
	PHF5A	HNRNPUL2	MRPL3	PES1	POLRMT	RPL14	IFIT5	NARS
	EIF2B4	XPOT	RPL37A	MPHOSPH10	PNN	DAP3	ILF2	NUDT21
	XRCC6	EEF1A1	HNRNPA0	RPS3A	NOP9	SUB1	IMP3	RRP9
	NOP14	SRP54	YWHAQ	EIF4G2	TOP1	RRP1	ISY1	AKAP8
	RAE1	NARS2	C11orf68	ILF2	SRRT	EIF3E	LLPH	URB1
	LARS	POLR2H	FKBP3	TRIM25	CEBPZ	RPS20	LRRC47	CDC40
	DBR1	RPS19	PTCD3	TBRG4	AKAP8	RPS3A	LSM1	RANBP6
	MRPS34	PUS7	NHP2L1	SRP68	FTSJ3	RPL26	LSM14A	CCNT1
	RPL23A	SF3B2	RRS1	AKAP8	THOC2	RPL15	LSM14B	EIF4E2
	IPO13	YARS	RPS27A	EXOSC10	EMG1	RPL27	LSM2	PQBP1
	ELAC2	THOC2	RPL13A	RBBP6	PLRG1	RPS7	LSM3	KIN
	SNRPD2	DEK	WDR75	RRP36	RPL14	RPS8	LSM4	N4BP1
	URB2	RNMT	NOP9	PTCD3	RPS14	RPS15A	LSM6	CNOT3
	RPS2	PSMA6	BRIX1	POLRMT	RTCB	RPS18	LUC7L2	PRPF40A
	PSTK	EIF3M	RBM28	FBL	RPL36	RPS11	LUC7L3	PSIP1
	RSL24D1	GTPBP1	SNRPF	BRIX1	BRIX1	SNRPD1	LYAR	EED
	POLR2A	MOV10	CSDE1	EBNA1BP2	RPS13	RPL7A	MAGOH	SF3B1
	EEF2	PPAN	FUBP1	EIF3D	RPL9	RPS4X	MAK16	NPM3
	IMP3	SND1	NONO	SRP72	RPS7	RPL23A	MDH2	SURF6
	LSM4	LSM2	DUS3L	NPM1	RPS20	RPS6	MECP2	UTP20
	RPS15A	MRPL22	SRSF5	YARS	SF3B2	RPS15	MRM1	RNASEH2A
	SUPT4H1	AUH	DCD	SRP54	WDR46	RPS24	MRPL1	RPP40
	GFM1	PA2G4	SAFB	USP10	TRMT10C	RPS26	MRPL10	EIF3J
	NOL12	RAE1	ALKBH1	WDR36	IARS	RPL30	MRPL11	SMNDC1
	NSA2	XRCC6	FXR1	LSG1	SF3A3	RPL31	MRPL13	RSL1D1
	RPS7	RPS24	LSM14A	PPAN	NPM1	RPL8	MRPL14	SRP72
	FAU	NUFIP2	PRKDC	DCAF13	EIF3D	NOP14	MRPL15	PRPF6
	C9orf114	POLR2A	LARP1	DRG1	RPL3	EIF4G2	MRPL2	PCF11
	POLR2I	ETF1	ACAT1	MRPS5	RPS12	SRPK2	MRPL20	HEXIM1
	TXNL4B	API5	MOV10	RPL6	RPL18	MRPS5	MRPL21	IPO7
	PRDX1	RPL10A	UBAP2L	CAPRIN1	RPL18A	MRPS15	MRPL22	SLU7
	EIF2B2	GCFC2	SRSF9	SF3A1	POLR2H	MRPS9	MRPL27	CD2BP2
	CTU2	RAN	CAPRIN1	TSR1	BZW1	SARNP	MRPL28	POP4
	RPS12	DYNC1H1	RPL5	MEPCE	GTPBP4	RPL24	MRPL3	NAA38
	RNGTT	LONP1	DDX28	NUFIP2	RRP1B	RPL19	MRPL32	TOP3B
	SNRPD3	RPS27A	RNH1	NOA1	FAM98B	PURA	MRPL37	GAPDH
	NOP16	IPO9	ELAVL1	LSM14A	EEF1G	HNRNPU	MRPL39	RPLP1
	RPS11	XPO4	DDX54	NOL6	ZC3HAV1	EXOSC10	MRPL4	RPLP2
	PSMA1	QRSL1	SRRT	WDR46	RPL12	RPL18A	MRPL40	EIF4E
	RPS19	MRPS30	MATR3	EIF2S2	RPL19	RPL6	MRPL41	NPM1
	SNRPD1	RPL22L1	CLTB	RPS9	POLR2B	CEBPZ	MRPL42	EPRS
	NAT10	EBNA1BP2	FBL	RRP1	HELZ2	EIF4G1	MRPL43	SNRPA1
	DIMT1	SNRPD3	RPS27	RPS11	PA2G4	CSTF1	MRPL45	PARP1
	NOP2	GFM1	HNRNPU	MRPS9	NOC2L	PRDX1	MRPL54	TROVE2
	RPS17	RARS2	FAM120A	TBL3	RPL8	NSUN2	MRPL9	TOP1
	RPL5	MRPL39	FASTKD2	SF3A3	PRDX1	SF3A3	MRPS11	HARS
	WDR5	RPL30	SPTAN1	FYTTD1	ATXN2L	ILF2	MRPS12	TPR
	EIF2B5	C1QBP	HNRNPR	NOL10	TRIM25	NFX1	MRPS14	XRCC6
	YARS2	CAPRIN1	FXR2	NXF1	NHP2L1	MRPL28	MRPS15	RNH1
	TIPARP	PURA	PAK2	SRRM2	SNRPD3	TCOF1	MRPS21	EEF2
	NOL9	TOP1	DAZAP1	NOC2L	NOP58	SF3B2	MRPS23	DARS
	TRNT1	LSM14A	MRPL13	SURF6	EIF3L	GNL2	MRPS24	RPS2
	TRMT12	FAM120C	EPRS	UBA1	RPS6	BYSL	MRPS26	GCFC2
	DNMT1	PRPF6	ELAC2	RPS18	PRPF19	BOP1	MRPS28	RPL35A
	GEMIN5	SETD7	UTP15	RPS4X	EIF6	EIF3A	MRPS31	RPL7
	RUVBL2	VARS	SND1	SF3B2	MEPCE	UBAP2L	MRPS35	POLR2E
	EEFSEC	MRPL45	URB1	NOM1	EIF4G2	DYNC1H1	MRPS5	EIF2S2
	RPL27	MRPS2	RBM45	RPL7L1	PARK7	TRIM25	MRPS7	ACO1
	THOC3	RPL17	RPS12	ZNF598	TRMT112	CAPRIN1	MRPS9	FBL
	INTS5	PRPF38B	RBM47	LRRC47	EEF1A2	BMS1	MRTO4	UBA1
	RRP1	PPWD1	HNRNPA2B1	EIF2A	RPL24	USP10	MTPAP	WARS
	RPL31	RPL18	CTTN	MRPL13	GEMIN5	NOLC1	NAA38	EEF1B2
	MRPL53	TPR	WBSCR16	RPF2	IPO4	R3HDM1	NAF1	POLR2A
	MRPL38	DRG1	YWHAE	FASTKD2	XPOT	RRS1	NGDN	RPS12
	USP39	RSL1D1	P4HB	MRPL15	NARS	PWP2	NHP2	PSMA1
	SSU72	IPO4	ADAR	MRPS7	EIF2A	HNRNPUL2	NHP2L1	DNMT1
	TARS	RPL3	RPS11	BZW2	RPL4	FASTKD1	NIP7	RPL13
	POLR1E	DRG2	C7orf25	MRPL3	EIF4G1	ZNF326	NOL7	TARS
	UTP15	RPL19	ARHGEF2	RPS7	VARS	RRP12	NOP16	VARS
	RPL18A	EIF3C	NCL	RPS16	EEF2	DNTTIP2	NOP56	EEF1G
	SMG6	TBL3	ILF3	RPS6	RARS	UBAP2	NOP58	RPL10
	RPL34	RPL7	PDIA3	TRMT10C	TRMT1L	MRM1	NPM1	APEX1
	SNRNP25	EIF2B3	RRP12	MRPS31	NAT10	RPUSD3	NPM3	CALR
	USP10	GEMIN5	TSN	SRRT	TARS	SND1	NSA2	CANX
	RPS3A	HRSP12	KIAA0020	REXO4	TUFM	TRMT10C	NSRP1	RPL12
	RPS9	PARK7	ZC3H7A	ESF1	PSMA6	BZW1	NSUN5	RPL9
	KAT8	EIF2B4	MTDH	CCDC86	TNPO1	ZC3HAV1	NUDT16L1	RPL22
	RPS13	EIF2B1	HNRNPA3	EIF4ENIF1	RPLP1	NUFIP2	NUDT21	GTF2F1
	EXOSC4	HBS1L	MRPS5	NOP58	IPO7	YTHDF3	PA2G4	DEK
	RPL7A	RPL4	SNRPD2	RTCB	HEATR1	PATL1	PARP1	RPL4
	SRP54	USP39	CCDC86	PTCD1	MARS	PEG10	PEG10	GNL1
	RPS25	EIF3D	DNMT1	EEF1G	ABCF1	ZNF598	PES1	SRP14
	RPUSD4	AARS	EIF4A1	RPL7A	AARS	SPATS2	PHF5A	RPS19
	RPF2	EEF2	YTHDF1	ETF1	WARS	CHERP	PIN4	RPL3
	WDR12	DARS	FUS	EIF5A	GARS	SUGP2	POP7	GARS
	RPL23	GARS	ALDH6A1	MRPS15	RPS8	MRPL41	PPIB	IARS
	UTP11L	LARS	LIN28B	PURA	GNL3	FTSJ3	PRDX1	LRPPRC
	SARS2	SNW1	PTBP2	TCOF1	KPNB1	XRN1	PRPF31	RPL35
	SNRPG	CSTF1	PARK7	BOP1	NSUN2	LRRC47	PRPF38A	TSFM
	NUDT21	MRPL2	PRRC2A	MRPL2	KARS	MRPL43	PRPF38B	NOP2
	RPL38	SRPK2	CCDC9	SRFBP1	WDR3	SERBP1	PTRH1	RPL27A
	PRPF38B	CDC40	ZC3HAV1	SPATS2L	UBA1	NOA1	PURA	RPL5
	TFAM	PRPF38A	HSPD1	BCLAF1	CANX	FAM98A	PURB	RPL21
	RPS27A	SART1	SPTBN1	RRP8	RPSA	LSM14A	PURG	RPL28
	CPSF3	PARP4	MEX3C	RPSA	EFTUD2	ABCF1	PUS1	RPS9
	NXF1	RPS10	HNRNPM	RPL13A	PARP1	BRIX1	RAN	RPS10
	MRPL16	RPL31	DDX18	RPS5	POP1	GEMIN5	RARS2	QARS
	TSR2	RPS26	DDX5	RPS8	RPL10A	NOC3L	REXO4	RPL29
	GNL2	GNL1	PRPF40A	RPL23A	LARS	PTCD2	RNMTL1	RPL34
	RIOK1	PRPF40A	ATP5A1	MRPL28	STRAP	ATXN2L	RP9	TUFM
	CWC15	MRPS5	NOP58	UBAP2	BOP1	SMG7	RPF1	SRP9
	MRPL14	CPSF1	TBRG4	NOP9	XPO1	MRPS27	RPF2	AARS
	RPL17	THOC5	UTP20	SUGP1	CSTF1	MRPS31	RPL10	CARS
	GEMIN4	SUB1	XRCC6	NGDN	DUS3L	UPF1	RPL10A	SARS
	MAGOHB	TRMT1L	NFXL1	PUS7	EPRS	TNPO1	RPL11	PRIM1
	SMG5	TFIP11	PTBP3	MRPL45	RRP8	SECISBP2L	RPL12	EIF2B2
	UBAP2L	RPL21	PTBP1	MRPL1	CALR	TBRG4	RPL13A	CDK9
	IMP4	SF3A1	TAGLN2	UTP3	RPS3A	MRPL24	RPL14	RPL14
	RAN	EEF1G	RBPMS	AKAP8L	RPL10	RPUSD4	RPL15	PAPOLA
	BRIX1	EPRS	PRPF4B	DIMT1	SRRM2	RRP36	RPL17	AGFG1
	KARS	METTL3	PNN	FARSA	LUC7L3	PTCD3	RPL18A	HRSP12
	GTPBP4	SEPSECS	MRPL50	GTPBP10	PSMA1	MRPL48	RPL19	RARS
	NOL10	AARS2	HN1L	RPL32	DYNC1H1	NSUN5	RPL21	YARS
	RPS5	HEATR1	MRPL28	OASL	IPO5	FYTTD1	RPL22	EIF5
	ILF2	RTCB	PES1	GPATCH4	C1QBP	PURB	RPL23	DRG2
	GARS	GTPBP4	USP36	CHERP	RNH1	SECISBP2	RPL23A	NHP2L1
	RPS27	TST	MRPL37	TFB1M	QARS	EIF3C	RPL24	RRP1
	SMG1	RPS8	EBNA1BP2	IMP4	RUVBL1	ATXN2	RPL26	MARS
	ISY1	EXOSC7	EIF3G	PURB	GRWD1	EBNA1BP2	RPL27	EIF6
	CMTR1	CTU2	EIF3J	GFM1	LONP1	ELAC2	RPL27A	WDR4
	EXOSC8	EEF1A2	VIM	LSM14B	YARS	HNRNPUL1	RPL28	EIF3E
	SRRT	SCAF1	RRBP1	HELZ2	SF3B3	UTP14A	RPL29	RPS20
	SF3B5	FARS2	VCL	UPF3B	TBL3	GNL3	RPL3	PSMA6
	RNMT	PNN	ATXN2	UPF2	DEK	LSM14B	RPL30	SRP54
	NOP9	SMG1	MRPS26	EIF3L	GFM1	SRRT	RPL31	ABCE1
	SUGP1	MRPS9	SLTM	THRAP3	EIF2S2	EIF2A	RPL32	RPS3A
	DCPS	DIS3L	ST13	UTP18	TCOF1	MRPL20	RPL35	RPL15
	EPRS	REXO2	HNRNPAB	NSA2	DIMT1	MRPL13	RPL35A	RPL27
	RPL8	RPL36A	TARDBP	TRUB2	NCBP1	MRPL9	RPL36	RPL37A
	UTP3	RPL23A	DCAF13	RPS17	EIF5B	MRPL1	RPL36A	RPL37
	SNUPN	RPL13A	SERBP1	UBTF	PRPF38B	YTHDF1	RPL37A	WDR5
	ASUN	SRP72	RPS4X	RPS19	PTGES3	HELZ2	RPL4	NUTF2
	PRIM1	TCOF1	EFHD2	MTIF2	PRPF4B	MRPS26	RPL5	RPS7
	DYNLL1	EIF5A	PURB	RPS10	PRPF40A	MRPL37	RPL6	RPS8
	RPL32	XPO5	PURA	DAP3	DARS	GTPBP4	RPL7	RPS15A
	MARS2	FARSA	CIRH1A	EIF5	SRPR	UPF3B	RPL7A	RPS16
	RQCD1	GSPT1	CPEB4	RPS13	ACO1	API5	RPL7L1	RPS14
	ISG20L2	RPL35A	TCEB3	RPS15	NUFIP2	PAIP1	RPL8	RPS23
	RPL10A	MRPS22	NAT10	RPP30	PWP2	XRN2	RPLP0	RPS18
	MRPL23	PTRF	SARS	BZW1	RRBP1	PNN	RPP25	RPS29
	PARS2	NOL11	SAP18	RPUSD4	RPS23	C11orf68	RPP25L	RPS13
	NOB1	RPS16	SQSTM1	DUS3L	C9orf114	TFB2M	RPP30	RPS11
	RPS23	UPF3B	MTPAP	ATXN2	RRP1	TDRD3	RPS10	SNRPE
	MRPS17	TYW1	DHX15	RPF1	WDR36	NOL11	RPS11	SNRPF
	RPL39	MEPCE	RPSA	XPO5	OAS3	UPF2	RPS12	SNRPG
	SRP72	RPS20	RPS3	MTPAP	ATXN2	MOV10	RPS13	LSM3
	UTP6	RPS6	MRPS16	THUMPD1	RPF2	PPAN	RPS14	SNRPD1
	MEPCE	RPL12	BYSL	CCDC59	DARS2	EIF4ENIF1	RPS15	SNRPD2
	RPLP2	RTF1	CSNK1D	MRPS23	FIP1L1	ZCCHC3	RPS15A	SNRPD3
	SRP9	TRMU	CNN3	PUS1	TRMT61A	SPATS2L	RPS16	RPL7A
	SNRPE	CARS	CSTF3	CNOT1	PTCD3	DCAF13	RPS17	ETF1
	POP1	RPL26	SNRPE	CASC3	RPL29	GNL3L	RPS18	RPS4X
	RPL24	SF3A3	AHNAK	NUDT21	NOL9	MRPS18A	RPS19	RPL23A
	RPLP0	PURB	WDR3	PRPF40A	METTL1	MTPAP	RPS19BP1	RPS6
	POLR2J	XAB2	CLINT1	RPLP0	UTP18	MRPL22	RPS2	RPL23
	XAB2	RANBP6	RPS6	TOP1	EEF1D	FAM120C	RPS20	RPS25
	RPS10	EIF3K	EIF3H	GSPT1	EDC4	BCLAF1	RPS21	RPL30
	MRPL11	RPL14	RBM10	RPL13	ETF1	FASTKD2	RPS23	RPL31
	PRKDC	NARS	PABPN1	RPL10	DBR1	FAM120A	RPS24	RPL10A
	PRPF38A	DNMT1	HNRNPD	RPL15	PUS1	CCDC59	RPS25	RPL11
	NARS	GPATCH8	HNRNPDL	RPL27	CHERP	MRPL27	RPS26	RPL8
	VARS	SMAD2	NAA38	RPS14	IPO9	RRBP1	RPS27	RPS27A
	SHQ1	RRP15	CSRP1	RPL19	MTPAP	NXF1	RPS27A	DYNLL1
	UTP20	RPL28	CIRBP	RPL18A	ABCE1	SRP68	RPS27L	RPL38
	RPS6	CNP	HNRNPA1	PRDX1	NUDT21	AKAP8L	RPS3A	RPS21
	RPS29	MRPL3	DARS	RPUSD3	IARS2	SRRM2	RPS4X	NOP14
	NCBP1	THOC1	HNRNPH3	PATL1	RNMT	PA2G4	RPS5	EIF4G2
	RPL9	NOP14	PPP1R10	SPATS2	RBBP6	EIF3L	RPS6	RPP30
	RPL19	RPS23	SRP54	MRPL41	DNTTIP2	FARSA	RPS7	SRPK2
	METTL14	RPS14	SNRPA1	FAM98A	YTHDC1	DRG1	RPS8	RAE1
	LSM5	PARP1	RBM39	GEMIN5	RPL28	R3HDM2	RPS9	PRKDC
	UBA52	TROVE2	ZCCHC3	PRPF31	SYMPK	MRPS7	RPSA	SARNP
	RPL35A	GUF1	SRPRB	ISG20L2	EIF3E	THRAP3	RPUSD2	TFAM
	METTL3	SNRPG	HNRNPLL	NOL7	NOL6	NOP58	RPUSD3	PURA
	RPS16	SBDS	SPEN	YARS2	SNRPD1	SBDS	RPUSD4	HNRNPU
	RNASEH2A	ILF2	NOL11	RNMT	RPS25	NOP16	RRP1	EXOSC10
	GLE1	MRPS34	RUVBL1	EIF5B	CPSF1	MRPS23	RRP36	RPL18A
	DARS	TNPO2	HNRNPF	RPL14	TPR	STRAP	RRP8	RPL6
	CNOT2	RPS11	RBMS1	RPL23	RPL32	RTCB	RRP9	CEBPZ
	SYMPK	CDC5L	GRSF1	RPL31	RPL35A	CHTOP	RRS1	EIF4G1
	PPAN	EIF3A	ZCCHC9	NOL9	MRPS5	YTHDF2	RSL1D1	CSTF1
	RPSA	RPL18A	MRPS24	PEG10	RPL11	MRPL42	RTCA	EEF1A2
	PDCD7	PTCD3	SNRPG	XRN1	LSM14B		RTCB	EXOSC9
	RPL27A	UPF1	CNN1	PRPF38A	ELAC2		SAP18	PRDX1
	EIF2B3	THOC3	RPL4	RTF1	SNRPD2		SARNP	C1QBP
	CDK9	SNRNP40	DDX56	NMD3	PRPF6		SARS2	NSUN2
	MRPL43	PLRG1	RBM15	NOC4L	TARBP1		SBDS	NCBP1
	GEMIN8	TFAM	CTNND1	MRPL4	TNPO3		SERBP1	CPSF1
	EMG1	CHERP	KIF13B	IMP3	EEF1B2		SF3A2	SFSWAP
	USB1	PELO	ILF2	TRMT6	RRP9		SF3A3	SF3A3
	RPL4	UTP18	SRP72	SBDS	SERBP1		SLBP	AIMP1
	ABCF1	SFSWAP	RPS15	NOP16	MRPS16		SMNDC1	ILF2
	TOP1	CWC22	XRN2	LAS1L	EXOSC10		SNIP1	PPP1R8
	RPL41	RPS2	MRPS28	MRPL42	USP10		SNRNP40	CSTF3
	RPS21	AIMP1	TRUB1	GTPBP1	TFB2M		SNRPA1	AIMP2
	KIAA0020	DARS2	EEF2	SAP18	TRMT6		SNRPB	EIF3I
	RPS4Y1	SAMHD1	PRR3	EIF4G3	UTP3		SNRPD1	TCOF1
	EED	RRBP1	PABPC4	RPL17	PRPF31		SNRPD2	SF3B2
	OBFC1	UBTF	PABPC1	GTF2F1	BMS1		SNRPD3	PRPF4B
	EXOSC6	RPS17	XRCC5	RPL28	IPO11		SNRPG	SNW1
	INTS7	IPO7	MYBBP1A	TUFM	MPHOSPH10		SPATS2	THOC5
	EIF2S3	VARS2	RPL12	RPS23	NOLC1		SPATS2L	GNL2
	MRPL12	LRRC47	RPL7	RPS24	AIMP2		SRFBP1	EXOSC2
	INTS4	ABCF1	RPF2	RPL30	MRTO4		SRP14	BYSL
	POLR2D	DENR	PPIB	RPL10A	EIF3H		SRP19	BOP1
	PWP2	CANX	MSI2	RPL24	RPL34		SRP54	URB2
	RBBP6	PRPF4	MRPL39	CSTF1	DNMT1		SSBP1	EIF3A
	NOL7	RPL27	DDX21	RPL18	BZW2		STRAP	UBAP2L
	CCDC59	XRN2	LARS	SNW1	XPO7		SUB1	DYNC1H1
	SEPSECS	LSM14B	KHSRP	R3HDM1	RUVBL2		SURF6	EIF2B1
	MRPS23	TNPO3	IGF2BP1	ALKBH5	LUC7L2		SYF2	TRIM25
	ETF1	TDRD3	HMGB1	FIP1L1	RAE1		TEFM	CAPRIN1
	RARS	ACO1	HMGB2	RPS19BP1	CNP		TFAM	RRP1B
	POLRMT	NOP56	MANF	EMG1	UBTF		TFB1M	BMS1
	TRMT61A	MARS	NOP2	ELAC2	DRG1		TFB2M	USP10
	LUC7L3	PTGES3	RPLP2	MRPL9	PDCD4		THUMPD1	KPNB1
	EIF4G1	RPLP0	RPL19	ZCCHC3	EIF3I		TRMT10A	NOLC1
	VARS2	RRP1	MRPS21	RCL1	AIMP1		TRMT10C	SUZ12
	RPF1	DCAF13	PSMC2	STRAP	FAM120C		TRMT6	EXOSC7
	RPL36	KARS	RPL17	CHTOP	RPL37A		TRUB2	EFTUD2
	RRS1	RPSA	RPL23	YTHDF2	YTHDF2		TSFM	LARS2
	CARS	SF3B1	IQGAP1	TCERG1	SF3A1		TSNAX	KARS
	RARS2	DUS3L	HSPA5	SART1	EIF2B4		TUFM	RRS1
	RSL1D1	TRNT1	NASP	TPR	ZRANB2		UTP15	WDR43
	GPKOW	BOP1	TCEA1	RPL22	NOL10		UTP23	PTGES3
	RPLP1	SMAD5	PDAP1	RPL35	R3HDM1		UTP3	PWP2
	INTS10	EIF3L	RBM38	RPL27A	TSR1		WIBG	SF3B3
	RPL3	INTS4	MRPL43	RPL21	KIAA0020		YARS	KIAA0020
	TEFM	RPL8	EML4	RPL29	TCERG1		YARS2	SF3A2
	MRPS35	AIMP2	CC2D1A	RPL34	SRPK2		YTHDF1	SF3A1
	TARS2	RPP30	RPL23A	MRPL19	NOP16		YTHDF2	EZH2
	MRPS18B	MRPL4	RPL13	EEF1A1	CLK3		YTHDF3	TAF9
	RPL15	FBL	NOM1	SRPK2	NOC3L		ZCCHC24	TST
	MAGOH	PDE12	AKAP8L	MRPS35	KIAA0391		ZCCHC3	TSR1
	POLR2E	THRAP3	EXOSC2	SARNP	YTHDF3		ZCCHC7	CWF19L2
	RPS14	RPL22	GTF2F1	TFAM	RPL23A		ZCCHC9	LRRFIP1
	PIH1D2	MTIF2	EIF4A3	KPNB1	MRPS11		ZNF326	TRMT5
	HARS	TARS2	NXF1	EFTUD2	CDC5L		ZRANB2	FAM98B
	THOC1	RARS	PCBP2	CACTIN	PUS3		FDY	PDCD4
	URM1	MRTO4	EIF3A	PTCD2	SART1		HABP4	C17orf85
	MRPL4	UBA1	CELF1	CDC5L	QTRT1		vig2	USP39
	RPL13A	AGFG1	S100A9	GRWD1	SUPT5H		RPP38	NOM1
	MRPL41	SNRPD1	FARSB	MRPS26	IFIT5		SECISBP2	RRP12
	UTP14A	EXOG	DKC1	SCAF1	TSNAX		SECISBP2L	CRNKL1
	SF3B3	GNL3	POLRMT	MRPS30	UTP20		DCP2	DNTTIP2
	SF3B2	DCPS	SNRPD3	MRPL22	FASTK		NUDT14	NOL9
	TUFM	TRIM25	RPS13	MRPL11	URB1		NUDT16	GPATCH4
	DIS3	CMTR1	RPS25	RRP9	WDR43		RANBP2	UBAP2
	RPL36AL	TARSL2	HSPA4	DUSP11			PRPF6	PRPF18
	RSRC1	TOP3B	TMPO	GAPDH			CNOT10	PRPF38B
	WDR43	WDR5	DEK	SNRPB			IFIT1B	INTS3
	INTS2	IARS2	EIF5B	RPL35A			IFIT3	CWF19L1
	GSPT1	NOP58	RARS	APEX1			SRP72	RPL7L1
	RPL30	UPF2	NKRF	CANX			IFIT1	TYW3
	SURF6	XPO6	PPIL4	RPL9			RBBP6	PDE12
	UTP18	LSM12	LSM14B	EIF1				DUS1L
	PRPF4B	TARS	PRRC2C	RPS20				EDC4
	EXOSC2	RPL24	G3BP1	RPS15A				ALKBH5
	PHAX	RPL6	ZC3H14	RAN				INTS5
	SNRPA1	SMG5	NSUN2	RPL11				SHQ1
	PLRG1	ABCE1	MRPL18	MRPS11				FIP1L1
	TBL3	RPS15	PREB	NCBP1				CWC27
	POLR2J3	EEFSEC	DIMT1	NFX1				SND1
	CD3EAP	XRN1	GTPBP4	WDR43				TRMT10C
	RPS26	TBRG4	RPS8	SF3A2				BZW1
	FARSB	CNOT3	RPL30	FAM98B				EIF3M
	SFSWAP	MRPS31	TAGLN	YTHDF3				MEPCE
	TSR1	PRKDC	STRAP	PAPD5				PHF5A
	EIF5B	KPNB1	IMP3	YTHDC1				TRMT1L
	EIF5A	RPL27A	U2AF2	SECISBP2				ZC3HAV1
	EXOSC10	TSN	EIF4G2	NUDT16L1				EFTUD1
	XRN2	NMD3	MRPL27	PNN				SETX
	FBL	EIF2S2	HNRNPH1	TFB2M				NUFIP2
	NGDN	INTS3	CEBPZ	TDRD3				TRMT11
	HBS1L	EDC4	SNRPN	MRPL39				RBBP6
	ATXN2L	RNH1	RBM6	MRPL27				PATL1
	RPS20	XPO1	GNL2	EIF3H				NOP9
	LSM6	FARSB	TLE3	ZRANB2				METTL3
	YRDC	RPL37	ANK3	TOP3B				PRPF39
	RRP12	AZGP1	NARS	TROVE2				ZNF598
	SMN2	RPL35	DLD	DARS				SMG6
	RCL1	RPL10	RPL18A	RPS25				THOC6
	GEMIN2	GNL3L	TRMT10C	CSTF3				SPATS2
	YTHDC1	EIF2A	SRSF6	SAMD4B				CHERP
	SUB1	FRG1	SF3B4	APOBEC3F				SUGP1
	WARS	ASUN	DHX8	RPP25L				FTSJ3
	PRPF31	RPL34	SRSF7	MRPL43				DIS3L2
	MRPS18C	PQBP1	RRP8	TNPO1				XRN1
	FAM98B	HARS2	ERAL1	SECISBP2L				LRRC47
	SF3A3	HELZ2	RPL27A	RPP25				INTS1
	ALKBH5	LUC7L3	NOP14	YTHDF1				PRPF38A
	WDR3	FTSJ3	IMP4	NHP2				SERBP1
	EIF2S2	RTCA	MRPL24	NOL12				FAM98A
	DRG1	CALR	HNRNPUL2	MRTO4				SMG8
	RPL26	RUVBL2	MRPS9	GPATCH8				LSM14A
	CDC40	RPL32	DNAJC1	MRPS28				ABCF1
	PPP1R8	INTS1	AZGP1	FCF1				SRFBP1
	THG1L	SF3B3	POLR2A	LSM2				NGDN
	RIOK2	GTF2F1	RPL24	IPO5				THOC2
	RRP8	RSRC1	NOP56	CDC40				WDR36
	MRPL27	RPL7A	SF3A2	SMNDC1				SNIP1
	EXOG	CPSF3	RPL6	PRPF6				TRMT10A
	RPL6	TNPO1	RBM12B	SYF2				BRIX1
	INTS6	SARS	TAF15	SNRPA1				RNASEH2C
	FARS2	CACTIN	PCBP1	RPS12				GEMIN5
	API5	PDCD4	SRSF1	SRP14				IPO4
	MRPS26	MRPL28	MKI67	SNRPG				DIS3L
	MRPL3	LRRFIP1	PPP1R8	SNRPD2				SETD7
	CASC3	AKAP8	MAP2	RPS26				NOC3L
	MRPL33	POLRMT	RPL31	RPS21				CACTIN
	RPL28	MRPS10	CD3EAP	EXOSC9				SNRNP27
	RPS15	EIF4ENIF1	TFAM	PRPF4B				TRUB1
	LSM12	CPSF2	UTP14A	FRG1				ATXN2L
	MRPS16	MRPL1	RSL1D1	SLBP				PRPF31
	RPL37A	SYMPK	HIST1H1E	NOLC1				GEMIN6
	LSM7	PTCD2	H2AFY2	ARL6IP4				RTF1
	PRPF4	MRPL19	RAP1GAP2	MRM1				MRPS27
	MRPS24	TSNAX	EEF1A1	MRPL14				RQCD1
	RPL14	MRPS27	WBP11	RPL22L1				MRPS31
	NOL6	PATL1	SMNDC1	MRPL21				SYMPK
	EXOSC5	YTHDF1	LRRC47	MRPS24				UPF1
	RPP14	SECISBP2L	DIP2B	CMSS1				GPKOW
	FIP1L1	HABP4	PEG10	FAM103A1				TNPO1
	BOP1	MRPS23	CDV3	MRPL20				EMG1
	MTG1	FAM98A	CSRP2	NSRP1				SECISBP2L
	UBTF	MTPAP	TFB2M	DBR1				TSR2
	LONP1	IREB2	EIF4B	R3HDM2				MAGOHB
	STRAP	PTCD1	RANBP10	LSM4				EXOSC8
	WDR83	MRPL12	COPB1	OAS3				PINX1
	NPM1	R3HDM1	EIF3E	KIAA0391				PPWD1
	DGCR14	R3HDM2	BMS1	CD3EAP				DCPS
	HARS2	MRPL13	RPS19BP1	MRPS14				INTS12
	SNRNP40	PURG	ARFGEF1	PSIP1				NMD3
	SLU7	YTHDF2	TDRD3	NPM3				SNRNP40
	WDR4	MRPL11	DYNC1I2	POP7				MRPL38
	QRSL1	RPUSD4	NEMF	AZGP1				RRP36
	GEMIN6	DAP3	USP10	RPL12				PTCD3
	MRPL10	MRPS35	TRMT1L	RPS27				EDC3
	EIF5	NOA1	GRWD1	TSFM				TRMT61A
	CACTIN	ATXN2	ALDH2	SUB1				DUS3L
	POP5	ATXN2L	GSPT1	RPL26				ZC3HAV1L
	FTSJ3	BCLAF1	LSG1	RPL37A				NAF1
	RNASEH2C	CNOT1	IGF2BP3	SNRPD1				INTS4
	TGS1	CRYZ	PUS1	SNRPD3				METTL2A
	RRP36	EEF1D	GNL3L	MRPS21				THOC3
	CWC25	EFTUD2	NUDT21	IFIT5				NSUN5
	RPL35	EIF4G1	TNPO1	EXOSC6				IPO9
	EBNA1BP2	EIF4G2	AQR	RPS27L				PUS7
	SF3A2	EIF4G3	MRPS25	PHF5A				TRNT1
	WDR46	GFM2	SRRM2	ERI1				GFM1
	CLP1	HNRNPUL1	HNRNPL	NAF1				TGS1
	NOM1	IPO5	ZNF706	MAK16				CDC5L
	LSG1	MRPL21	CDC5L	CRNKL1				PARK7
	SRP14	NPM1	GLTSCR2	RPL36				POP1
	POP7	NSUN2	FTSJ3	SRP19				SMAD5
	MARS	NXF1	PRPF8	IFIT2				ELAC2
	SUPT5H	PAIP1	RPS24	DEK				GRWD1
	IPO9	PRPF19	SRPK2	CDKN2A				CMSS1
	EXOSC1	QARS	TOP3B	HARS2				BUD13
	CRNKL1	RBBP6	RAN	EIF6				WIBG
	LSM3	RPL13	GAR1	EIF3E				GPATCH1
	MRPL54	RPL9	HSPA9	LSM3				RIOK1
	TPR	RPS12	HSPA6	FAU				PELO
	RTCB	RPS13	MRPL4	RPL36A				NOL10
	WDR36	RPS15A	PAPD5	FASTKD1				TSEN34
	INTS3	RPS9	RALY	PRPF38B				HNRNPUL1
	MRPL28	SERBP1	MACF1	MRPL10				WRAP53
	RPL13	SRP68	FASN	SNRNP40				THUMPD3
	EFTUD2	SRRM2	SYNE1	TEFM				NOC4L
	GPATCH1	SUPT5H	TNRC6B	TSNAX				UTP14A
	INTS9	TCERG1	RPL35	UTP23				GNL3
	CTU1	UBAP2L	DYNC1H1	QTRT1				RIOK2
	THOC6	XPO7	EEFSEC	MRPL32				LSM14B
	NARS2	YTHDC1	KIAA1967	SARS2				SRRT
	TNPO3	YTHDF3	ZC3H18	LUC7L				MAK16
	PES1	ZC3HAV1	NOLC1	MRPL40				EIF2A
	PTCD1	ZRANB2	ETFA	ISY1				MRPL1
	MRPS10		RPL21	PIN4				YTHDF1
	MRPS21		SF3B1	LUC7L2				GTPBP4
	RPS8		NSA2	EPRS				UPF3B
	TRMT112		MTO1	FARSB				API5
	PCF11		RBM24	SARS				FTO
	NUDT16		RTF1	RARS				XPO4
	MRPL32		RPL38	XPO1				WDR12
	ZNHIT6		SPAG9	EIF3J				REXO4
	METTL1		SPATS2	RIOK2				WDR61
	PA2G4		DHX57	IARS				PAIP1
	MPHOSPH10		API5	MRPS27				LSG1
	MRPL35		TIA1	RIOK1				NAT10
	TRMT5		MYLK	URB2				XRN2
	RPL7		NOL7	PDCD4				PUS7L
	TRMT10C		MECP2	SF3B3				MTIF3
	EIF4G2		MRPS23	NOB1				PNN
	FAM103A1		TCP1	RIOK3				ESF1
	PPWD1		SEC23IP	EXOSC2				HEATR1
	SETD8		HIST1H1B	KARS				CCDC86
	RPP30		REXO4	MRPS18A				NOL6
	HEATR1		MSN	RRP15				RPF2
	NHP2L1		APOBEC3C	DRG2				SCAF1
	MRPL36		AGFG1	THOC2				PHAX
	WRAP53		SF3A1	NARS				NOL11
	MRPS31		CAD	HEXIM1				QTRTD1
	JAKMIP1		ZCRB1	VARS				CNOT10
	MRPS22		TIAL1	GNL1				ISG20L2
	MRPL21		MCAT	CDK9				UPF2
	POLR2B		RPS19	ABCE1				XPO5
	PAIP1		RPUSD4	RPP38				MOV10
	KIN		EEF1G	MRPL47				CWC22
	AARS2		STIP1	MRPL16				XAB2
	EIF3D		MEPCE	UTP6				SSU72
	TSEN15		MYH11	TARS				EXOSC4
	ESF1		LLPH	EIF2S3				LUC7L
	TRPT1		NUFIP2	GARS				PPAN
	GNL3L		NOC3L	LRRFIP1				EXOSC5
	TRMT44		GPS1	HABP4				EXOSC3
	BZW1		GEMIN5	MRPL24				UTP3
	MRPS15		PHLDB1	PELO				EIF2B3
	EEF1E1		SRBD1	CWC22				EIF4ENIF1
	RNASEH2B		RSL24D1	IPO7				FARSB
	MRPS5		VCP	POP4				ZCCHC3
	NMD3		APTX	EEF1D				SPATS2L
	SMG7		RRP1B	MRPS34				INTS7
	DAP3		ESF1	MRPL23				ASUN
	MTIF2		MRPL19	DIS3				GNL3L
	EIF3H		MRPL1	HBS1L				ZNHIT6
	APOBEC1		MRPS11	GEMIN4				THUMPD1
	GPATCH4		MRPL45	RPL38				BCLAF1
	TNPO1		EIF5	MRPS25				MRPL39
	MRPS27		UPF2	CPSF1				FAM120A
	EXOSC9		RPL18	IPO4				GLTSCR2
	SERBP1		SRSF2	TRUB1				CWC15
	FAM46A		EXOSC6	MRPL48				CCDC59
	MRPL15		SUB1	MTG1				BCCIP
	FRG1		SNTB2	AFF4				CPSF2
	NOC2L		RBM34	TSR3				LARS
	FDXACB1		RPL32	RUVBL1				EIF2AK4
	METTL2B		FAM98A	MRPS18C				TFIP11
	MRPL13		NAA50	SLU7				METTL1
	TSFM		TKT	QARS				EIF3K
	MTO1		LIN7C	UBA52				NXF1
	RPL7L1		ATXN2L	TSN				AFF4
	TFB2M		SRP14	MRPL51				SRP68
	DYNC1H1		RPL22	EDC4				EIF2B4
	BARD1		RPL36	PINX1				IPO11
	LARS2		RPN1	NSUN4				TRMT112
	CWC22		RPL29	IPO9				XPO7
	TRMT1L		NOC2L	MRPL17				CNOT7
	CSTF1		YTHDF2	PRPF19				TRMT6
	MRPL46		MRPS7	MRPS33				TSR3
	DUSP11		GNL3	MRPS2				DBR1
	MTRF1		WIBG	TNPO3				MRTO4
	WDR61		STRBP	CXorf23				CPSF3
	RRBP1		SORBS1	DENR				CNOT11
	RPL29		PCF11	XPOT				ISY1
	MRPL22		PATL1	CCNT1				NOB1
	TSEN2		RPL14	RPLP2				AKAP8L
	PRPF6		TNS1	BRCA1				PRPF19
	GEMIN7		NPM1	SRP9				NOL7
	EFTUD1		RPL28	AARS				DIMT1
	THOC7		HSP90B1	MRPS10				WDR3
	EIF3CL		EIF3D	CWF19L2				SMG5
	MRPS14		MRPL32	SNRNP27				PA2G4
	THOC2		YARS	MRPL38				EXO1
	PQBP1		QTRT1	C12orf65				RUVBL2
	ABCE1		EIF3I	NOP10				PIN4
	PINX1		CWF19L1	EXOSC3				EIF3L
	URB1		PELO	LARS				RUVBL1
	NPM2		PTCD1	MRPS17				FARSA
	SMNDC1		ALYREF	MRPS16				DRG1
	SF3B1		POP1	MRPS18B				DIS3
	TRMT6		MRPS31	CTIF				THRAP3
	UPF2		PACS1	PLRG1				NOP58
	PTGES3		UNK	PQBP1				LSM2
	MRPS33		LSM4	RPP40				EXOSC1
	TCOF1		PPAN	HARS				REXO2
	MRPS30		CNOT3	RNH1				RRP15
	LSM10		R3HDM1	MARS				NOP16
	CHTOP		R3HDM2	RPL37				STRAP
	PPIL3		GFM1	EEF1A2				NOC2L
	MRPL49		RPL11	MRPL49				RPL36
	GPATCH8		RPS5	BCDIN3D				SAMHD1
	SNRPB		FAM120C	METTL3				HBS1L
	MRTO4			GUF1				LAS1L
	MRPL39			AEN				UTP18
	SMN1			FAM120B				TNPO3
	BZW2			TRMT61A				PUS1
	SNW1			MARS2				LRRFIP2
	PSIP1			ZC3HAV1L
	PUS7			MRPL34
	SRPR			TRMT61B
	CXorf23			MRPL18
	GTPBP10			EXOSC4
	APTX			IARS2
	SCAF1			CWC25
	MRPS2			XPO7
	RNASEH1			BAZ2B
	LSM11			RPL26L1
	PELO			RUVBL2
	HNRNPU			RTCA
	MRPS28			LUC7L3
	TRUB2			EIF4E
	AFF1			WARS
	SRP19			LONP1
	C1QBP			AFF1
	MRPL37			MRPS6
	EXOSC3			C1QBP
	MRPL19			EIF3I
	SMAD6			EXOSC7
	RPP25L			EARS2
	INTS8			CLASRP
	WARS2			MRPL50
	DNAAF2			RP9
	PURG			TRMT10A
	GFM2			RPL36AL
	TDRD3			RSRC1
	CMTR2			THOC3
	XPO6			POLR1E
	MRPS7			ASH1L
	EIF3E			PARP4
	AZGP1			TARSL2
	THOC5			TNPO2
	MRPL9			PPIH
	NSUN5			EIF4E2
	GATC			KIN
	MRPL18			CNOT3
	AFF3			MRPL33
	NOLC1			TRMU
	POLR2H			RPP14
	RNH1			RAB34
	MRPL47			PSMA1
	TFB1M			DNMT1
	IPO7			CALR
	BUD13			CLK2
	CANX			MECP2
	CNOT1			AFF3
	APOBEC3H			WDR4
	EIF3C			PSMA6
	MRPS11			MAGOH
	HELZ2			SNRPE
	PAPD5			MRPS22
	TRMT61B			SFSWAP
	TLR3			AIMP1
	NOL11			AIMP2
	MRPS25			EIF2B1
	APEX1			FASTKD3
	MRPL51			SMN1
	RNASEK			RARS2
	HEXIM2			INTS3
	HNRNPUL1			CWF19L1
	MRPL52			METTL2B
	MIF4GD			PAPD4
	EIF4G3			EIF3M
	PAPD7			PTRH1
	GLTSCR2			DIS3L2
	RPL22			RPUSD2
	NXT1			TDRD5
	DNTTIP2			SIDT2
	RPS19BP1			SNIP1
	TSEN54			SYMPK
	DARS2			MAGOHB
	EIF4E2			EDC3
	IREB2			TRMT2B
	PNN			METTL2A
	CRYZ			XPO6
	RPP38			MPHOSPH6
	PLD6			GTPBP2
	MRPL20			XPO4
	RNASE3			WDR12
	SMAD7			PAIP1
	ZCCHC3			C11orf68
	CLASRP			CLK4
	NAA38			TYW1
	HEXIM1			EIF2AK4
	PRPF39			RSL24D1
	NPM3			TRMT112
	EIF2B1			PURG
	RNMTL1			LSM5
	BRCA1
	CD2BP2
	CNOT7
	MRPL30
	TYW5
	RPS27L
	BAZ2A
	MRPL45
	UPF1
	ADAT3
	GRWD1
	RPP40
	PUS1
	CNOT10
	EEF1D
	RPL10L
	TCERG1
	MRPL24
	PPIH
	SRFBP1
	POP4
	YTHDF3
	TERT
	PAIP2B
	DCP2
	N4BP1
	LSM14A
	FAM120B
	CPSF1
	PRPF40A
	RNASE7
	SIDT1
	SRRM2
	SUZ12
	MRPL40
	RRNAD1
	RANBP6
	UPF3A
	CNP
	PATL2
	DXO
	REXO2
	RNASE10
	KHNYN
	MRPS12
	NOC3L
	EXO1
	RPP25
	C1D
	EIF3A
	SAMHD1
	NXF5
	CCNT2
	MTFMT
	ISG20
	RPS4Y2
	MRPS36
	EIF4E1B
	DCAF13
	CALR3
	GSPT2
	SECISBP2
	MPHOSPH6
	YTHDF1
	LRPPRC
	TFIP11
	MRPL42
	ERN2
	FAM98C
	HENMT1
	MTRF1L
	NXF2B
	RTCA
	XRN1
	PNLDC1
	RPL36A
	MRPL50
	EIF2AK3
	BAZ2B
	ICT1
	ENDOU
	OAS1
	FYTTD1
	TSEN34
	RNASET2
	RNASE1
	DENR
	MRPS9
	MRPL34
	ZC3HAV1
	CDK5RAP1
	VWA9
	CWF19L1
	SLBP
	EEF1B2
	TARBP1
	GTPBP3
	MRPL55
	C2orf15
	BYSL
	SMG8
	RPUSD2
	AKAP8L
	CCDC86
	DUS4L
	ERI1
	INTS12
	ZC3H12B
	CTIF
	CCNT1
	FBXO17
	MTIF3
	NYNRIN
	EIF3L
	RPL3L
	MRRF
	PARK7
	SECISBP2L
	RP9
	CAPRIN1
	MRPL48
	HRSP12
	CNOT8
	DEK
	MRM1
	HNRNPUL2
	PTCD3
	BMS1
	R3HDM1
	NOA1
	UBAP2
	FASTKD5
	ATXN2
	SMG9
	PARP4
	NSUN7
	PRPF18
	ZRANB2
	OASL
	C12orf65
	NSUN2
	ELAC1
	NSUN4
	KHDC1
	DALRD3
	PTRF
	LSM14B
	PTGES3L-AARSD1
	SMAD4
	APOBEC4
	DIS3L2
	SWT1
	CWF19L2
	EIF2AK4
	AARSD1
	TRMT11
	PARP1
	ZC3H12D
	CLK2
	PTCD2
	DZIP1L
	AIMP1
	RNASE2
	ZNF598
	UPF3B
	RPL39L
	EIF1B
	SRP68
	ASH1L
	PUS10
	IFIT5
	LRRFIP2
	L1TD1
	ARL6IP4
	SETD7
	GTPBP1
	TROVE2
	PNRC2
	TDRD5
	CAPRIN2
	IFIT2
	CLK3
	MRPL17
	TSNAX
	NSUN3
	SMAD3
	THRAP3
	IFIT1
	CLK4
	SNIP1
	TNPO2
	TBRG4
	NR0B1
	PTRHD1
	IPO8
	METTL2A
	FTSJ2
	RNASEL
	GNL1
	IPO11
	FAM120C
	CNOT11
	OAS3
	TDRD6
	DCP1B
	AKAP8
	SPATS2
	ATXN1
	SUGP2
	RPUSD1
	C11orf68
	NFX1
	ADAT1
	EIF5AL1
	TST
	TARSL2
	NUDT16L1
	ZNF326
	CLK1
	PAIP2
	DCP1A
	ANGEL2
	THUMPD2
	AEN
	NXT2
	SAMD4B
	AIMP2
	RPL26L1
	WIBG
	PIH1D1
	PAN2
	RNASE11
	SMAD1
	PUS7L
	FASTKD3
	TRMT2B
	TAF9
	AGFG1
	SIDT2
	SAMD4A
	GTF2F1
	PRPF40B
	EIF1
	RNASE13
	RANBP17
	PIN4
	TRUB1
	XPO4
	EZH2
	ERN1
	GUF1
	IFIT3
	AFF2
	C17orf85
	NAF1
	AFF4
	PATL1
	NOL3
	IPO5
	EEF2K
	SMAD2
	CNOT6
	DDX26B
	RRP1B
	ZC3H12A
	TSN
	ARHGEF28
	IFIT1B
	ENDOG
	ALKBH1
	C9orf129
	R3HDM2
	RNASE8
	CWC27
	METTL5
	TRMU
	EIF4ENIF1
	UTP14C
	NXF3
	ENDOV
	TLR8
	FASTKD2
	REXO1
	GCFC2
	RNASE12
	EIF2A
	EIF2AK1
	APOBEC3G
	CCRN4L
	SNRPN
	TEP1
	EIF4E3
	PUS3
	DNMT3B
	RNASE9
	PDCD4
	HABP4
	DZIP1
	CMSS1
	PURA
	LCMT2
	TRIM25
	ANGEL1
	EIF3M
	POLR2J2
	FASTK
	SMAD9
	QTRT1
	LUC7L
	OAS2
	RIOK3
	TDRD12
	ERI3
	IPO4
	EIF3J
	YTHDF2
	TRIM71
	GTPBP2
	TRMT10A
	PTRH1
	SART1
	CALR
	XPO7
	RPUSD3
	PAPOLB
	DIS3L
	TRMT10B
	FTSJ1
	TYW3
	SMAD5
	SPATS2L
	FAM98A
	MRPL2
	RNASE6
	NSRP1
	SARNP
	MECP2
	LSM1
	KHDC1L
	THUMPD3
	DUS1L
	PAPOLA
	ANG
	AAR2
	LRRC47
	REXO4
	THUMPD1
	QTRTD1
	NUFIP2
	TLR7
	EDC3
	MVP
	SRPK2
	XPOT
	PEG10
	MSL3
	EDC4
	ACO1
	HINT3
	TYW1
	METTL10
	SETX
	LUC7L2
	BCLAF1
	TDRD7
	BCDIN3D
	ATXN1L
	APOBEC3F
	NXF2
	APOBEC2
	DUS3L
	MRPL1
	EIF3K
	MOV10
	TRIM21
	EEF1A2
	TOP3B
	LRRFIP1
	ZC3H12C
	FASTKD1
	PURB
	RNASE4
	SND1
	SYF2
	PDE12
	DRG2
	TRDMT1
	RPL22L1
	MAEL
	PAPD4
	PIH1D3
	FTO
	AUH
	PUSL1
	PAPOLG
	FAM120A
	ZC3HAV1L
	CNOT6L
	SRA1
