# Supplementary material for: RNA binding of GAPDH controls transcript stability and protein translation in acute myeloid leukemia
Source: RNA Biol. 2025 Nov 1;22(1):1–23. doi: 10.1080/15476286.2025.2580180 (PMC12582121; doi:10.1080/15476286.2025.2580180)
Supplement: Supplementary_Table_S6.xlsx [file KRNB_A_2580180_SM9957.xlsx]

## Sheet: All_int_annotated
All_int_annotated
Chromosome	Start	End	Gene ID	Gene name
1	16535225	16535403	ENSG00000233421	LINC01783
1	28648554	28648654	ENSG00000229388	TAF12-DT
1	28648554	28648654	ENSG00000270103
1	28648554	28648654	ENSG00000274978	RNU11
1	28648667	28648767	ENSG00000270103
1	28648667	28648767	ENSG00000274978	RNU11
1	39576742	39576842	ENSG00000090621	PABPC4
1	91387449	91387605	ENSG00000162669	HFM1
1	93847520	93847710	ENSG00000260464
1	109100402	109100418	ENSG00000278249	SCARNA2
1	109100402	109100418	ENSG00000270066
1	145287713	145287892	ENSG00000236140
1	145465566	145465666	ENSG00000270722	RNVU1-31
1	146035641	146035820	ENSG00000168509	HJV
1	148038714	148038815	ENSG00000206585	RNVU1-7
1	161422116	161422216	ENSG00000283360
1	161422116	161422216	ENSG00000283696
1	161523794	161523970	ENSG00000273112
1	161523794	161523970	ENSG00000143226	FCGR2A
1	161530288	161530476	ENSG00000273112
1	161531060	161531236	ENSG00000273112
1	228628127	228628229	ENSG00000201321	RNA5S9
2	27051238	27051339	ENSG00000084693	AGBL5
2	86135893	86136004	ENSG00000208772	SNORD94
2	86135893	86136004	ENSG00000132300	PTCD3
2	118089555	118089656	ENSG00000125629	INSIG2
2	121530900	121530929	ENSG00000265451	CLASP1-AS1
2	121530900	121530929	ENSG00000264229	RNU4ATAC
2	121530900	121530929	ENSG00000074054	CLASP1
2	132255498	132255624	ENSG00000163046	ANKRD30BL
2	229180921	229181021	ENSG00000153823	PID1
3	12840319	12840430	ENSG00000144713	RPL32
3	12840319	12840430	ENSG00000207496	SNORA7A
3	12840319	12840430	ENSG00000289809
3	109119488	109119588	ENSG00000241224	C3orf85
3	113632652	113632752	ENSG00000241529	RN7SL767P
3	180161838	180162030	ENSG00000201822	RNA5SP149
3	181231684	181231785	ENSG00000206932	RNU6-4P
3	181231684	181231785	ENSG00000242808	SOX2-OT
3	181231794	181231894	ENSG00000206932	RNU6-4P
3	181231794	181231894	ENSG00000242808	SOX2-OT
3	181822854	181823043	ENSG00000199839	RNA5SP150
3	181822854	181823043	ENSG00000242808	SOX2-OT
4	87622296	87622396	ENSG00000249001
4	172017736	172017836	ENSG00000174473	GALNTL6
5	181188440	181188540	ENSG00000248473	LINC01962
5	181207703	181207881	ENSG00000286644
5	181222398	181222500	ENSG00000146063	TRIM41
6	4427910	4428100	ENSG00000201185	RNA5SP202
6	4427910	4428100	ENSG00000285424
6	26330324	26330391	ENSG00000287050
6	27295398	27295498	ENSG00000158553	POM121L2
6	27503766	27503866	ENSG00000285703
6	27505786	27505877	ENSG00000285703
6	33272025	33272125	ENSG00000223501	VPS52
6	33272025	33272125	ENSG00000231500	RPS18
6	36639554	36639724	ENSG00000238554	RNU1-88P
6	52995568	52995668	ENSG00000202198
6	52995568	52995668	ENSG00000283293	RN7SK
7	139340647	139340826	ENSG00000146963	LUC7L2
7	139340647	139340826	ENSG00000164898	FMC1
8	30082931	30083031	ENSG00000272256
8	30082931	30083031	ENSG00000133872	SARAF
8	69689993	69690140	ENSG00000137571	SLCO5A1
8	119599809	119599909	ENSG00000136960	ENPP2
9	14433886	14433986	ENSG00000287708
9	36347078	36347171	ENSG00000137075	RNF38
9	76571828	76571928	ENSG00000187210	GCNT1
11	59550575	59550753	ENSG00000287264
11	59550934	59551111	ENSG00000287264
11	59551331	59551430	ENSG00000287264
11	62841596	62841796	ENSG00000222328	RNU2-2P
11	62841596	62841796	ENSG00000133316	WDR74
11	62852859	62852978	ENSG00000277194	SNORD22
11	62852859	62852978	ENSG00000255717	SNHG1
11	65500499	65500599	ENSG00000289740	TALAM1
11	65500499	65500599	ENSG00000251562	MALAT1
11	66348069	66348254	ENSG00000255468	B4GAT1-DT
12	20551372	20551472	ENSG00000172572	PDE3A
12	96035969	96036146	ENSG00000111144	LTA4H
12	98503451	98503627	ENSG00000245017	LINC02453
12	104125184	104125375	ENSG00000199415	RNA5SP370
12	104125184	104125375	ENSG00000120837	NFYB
13	99205876	99205976	ENSG00000201793	RN7SKP9
13	99205876	99205976	ENSG00000134882	UBAC2
14	35404593	35404693	ENSG00000100906	NFKBIA
14	49586528	49586646	ENSG00000276168	RN7SL1
14	49586528	49586646	ENSG00000213741	RPS29
14	49586830	49586931	ENSG00000276168	RN7SL1
14	49586830	49586931	ENSG00000213741	RPS29
14	49853685	49853785	ENSG00000278771	RN7SL3
14	49853828	49853928	ENSG00000278771	RN7SL3
14	49862801	49862901	ENSG00000274012	RN7SL2
14	49862801	49862901	ENSG00000282885
14	58239841	58240019	ENSG00000139971	ARMH4
15	45198554	45198655	ENSG00000259932
15	45198554	45198655	ENSG00000259519
15	45198554	45198655	ENSG00000138606	SHF
15	45200419	45200519	ENSG00000260035
15	45200419	45200519	ENSG00000138606	SHF
15	65869008	65869185	ENSG00000103769	RAB11A
15	78860510	78860685	ENSG00000185787	MORF4L1
15	89335021	89335196	ENSG00000261441	POLG-DT
15	95784671	95784771	ENSG00000275016
16	636683	636858	ENSG00000172366	MCRIP2
16	1962922	1963022	ENSG00000140988	RPS2
16	1962922	1963022	ENSG00000207405	SNORA64
16	3157354	3157529	ENSG00000261889
16	3188079	3188218	ENSG00000262668
16	3191524	3191624	ENSG00000262668
16	3192012	3192112	ENSG00000262668
17	8125694	8125869	ENSG00000288993
17	8222186	8222361	ENSG00000178977	LINC00324
17	8222779	8222948	ENSG00000178977	LINC00324
17	35151072	35151172	ENSG00000141161	UNC45B
17	43290243	43290343	ENSG00000274452
17	43290243	43290343	ENSG00000236383	CCDC200
17	75033853	75034030	ENSG00000180901	KCTD2
17	75034377	75034556	ENSG00000180901	KCTD2
19	893545	893573	ENSG00000207507	RNU6-9
19	1021579	1021679	ENSG00000207357	RNU6-2
19	4724093	4724193	ENSG00000142002	DPP9
19	45478547	45478740	ENSG00000012061	ERCC1
19	49489994	49490095	ENSG00000201675	SNORD32A
19	49489994	49490095	ENSG00000142541	RPL13A
19	49490521	49490621	ENSG00000199631	SNORD33
19	49490521	49490621	ENSG00000142541	RPL13A
21	8212616	8212716	ENSG00000278233	RNA5-8SN2
21	8212616	8212716	ENSG00000278996
21	8401768	8401869	ENSG00000280441
21	8438071	8438171	ENSG00000281181
21	8438071	8438171	ENSG00000280441
21	8438675	8438748	ENSG00000280441
21	8439926	8440028	ENSG00000278189	RNA5-8SN1
21	8439926	8440028	ENSG00000280441
21	8442578	8442678	ENSG00000280441
21	8443992	8444092	ENSG00000280441
21	8445911	8446100	ENSG00000280441
X	12975059	12975221	ENSG00000205542	TMSB4X
X	109054516	109054616	ENSG00000275110
Y	10200166	10200359	ENSG00000251705	RNA5-8SP6

## Sheet: Joined_Norm_annotated
Joined_Norm_annotated
Chromosome	Start	End	Gene ID	Gene name
1	16514167	16514339	ENSG00000206652	RNU1-1
1	16535225	16535403	ENSG00000233421	LINC01783
1	19608289	19608389	ENSG00000226396
1	19608289	19608389	ENSG00000158747	NBL1
1	19608289	19608389	ENSG00000270136	MICOS10-NBL1
1	19608289	19608389	ENSG00000173436	MICOS10
1	23695759	23695859	ENSG00000142676	RPL11
1	28507312	28507502	ENSG00000274266	SNORA73A
1	28507312	28507502	ENSG00000242125	SNHG3
1	28507312	28507502	ENSG00000180198	RCC1
1	28507522	28507622	ENSG00000274266	SNORA73A
1	28507522	28507622	ENSG00000242125	SNHG3
1	28507522	28507622	ENSG00000180198	RCC1
1	28508505	28508694	ENSG00000200087	SNORA73B
1	28508505	28508694	ENSG00000242125	SNHG3
1	28508505	28508694	ENSG00000180198	RCC1
1	28580452	28580553	ENSG00000273544	SNORA44
1	28580452	28580553	ENSG00000197989	SNHG12
1	28648554	28648654	ENSG00000229388	TAF12-DT
1	28648554	28648654	ENSG00000270103
1	28648554	28648654	ENSG00000274978	RNU11
1	28648667	28648767	ENSG00000270103
1	28648667	28648767	ENSG00000274978	RNU11
1	29240690	29240790	ENSG00000060656	PTPRU
1	31497589	31497689	ENSG00000206981	RNU6-40P
1	32843619	32843719	ENSG00000116497	S100PBP
1	37841032	37841139	ENSG00000235673
1	37841032	37841139	ENSG00000188786	MTF1
1	39576741	39576842	ENSG00000090621	PABPC4
1	39963104	39963210	ENSG00000228477
1	39963104	39963210	ENSG00000168389	MFSD2A
1	42696190	42696290	ENSG00000065978	YBX1
1	42696727	42696827	ENSG00000065978	YBX1
1	42700749	42700849	ENSG00000065978	YBX1
1	42701948	42702048	ENSG00000065978	YBX1
1	44595246	44595346	ENSG00000187147	RNF220
1	44775813	44775989	ENSG00000264294	SNORD55
1	44775813	44775989	ENSG00000142937	RPS8
1	44776029	44776129	ENSG00000142937	RPS8
1	50326524	50326624	ENSG00000234080
1	67430266	67430366	ENSG00000142864	SERBP1
1	91387449	91387605	ENSG00000162669	HFM1
1	92840667	92840767	ENSG00000122406	RPL5
1	92840667	92840767	ENSG00000207523	SNORA66
1	92840667	92840767	ENSG00000154511	DIPK1A
1	93847520	93847710	ENSG00000260464
1	109100145	109100245	ENSG00000278249	SCARNA2
1	109100145	109100245	ENSG00000270066
1	109100402	109100502	ENSG00000278249	SCARNA2
1	109100402	109100502	ENSG00000270066
1	114537778	114537878	ENSG00000236480	PKMP1
1	120850780	120850880	ENSG00000287979
1	120850780	120850880	ENSG00000275538	RNVU1-19
1	143699405	143699505	ENSG00000207349	RNVU1-17
1	143729394	143729495	ENSG00000206737	RNVU1-18
1	145287713	145287892	ENSG00000236140
1	145465566	145465666	ENSG00000270722	RNVU1-31
1	145465732	145465832	ENSG00000270722	RNVU1-31
1	146035641	146035820	ENSG00000168509	HJV
1	148038714	148038815	ENSG00000206585	RNVU1-7
1	148038868	148038968	ENSG00000206585	RNVU1-7
1	148362331	148362431	ENSG00000207340	RNVU1-1
1	148362331	148362431	ENSG00000274020	LINC01138
1	148522704	148522804	ENSG00000274210	RNVU1-27
1	149813463	149813622	ENSG00000183598	H3C13
1	150577391	150577491	ENSG00000143384	MCL1
1	159141560	159141660	ENSG00000163568	AIM2
1	159925458	159925558	ENSG00000158710	TAGLN2
1	161422116	161422216	ENSG00000283360
1	161422116	161422216	ENSG00000283696
1	161523794	161523970	ENSG00000273112
1	161523794	161523970	ENSG00000143226	FCGR2A
1	161530288	161530476	ENSG00000273112
1	161531060	161531236	ENSG00000273112
1	163468469	163468569	ENSG00000200327	RNA5SP62
1	185014930	185015030	ENSG00000201312	RNA5SP72
1	186372663	186372763	ENSG00000047410	TPR
1	204562360	204562461	ENSG00000200408	RNA5SP74
1	209267755	209267855	ENSG00000225712	ATP5MC2P1
1	228628127	228628229	ENSG00000201321	RNA5S9
1	244854400	244854500	ENSG00000153187	HNRNPU
1	247230246	247230346	ENSG00000214144
1	247230246	247230346	ENSG00000232347
2	10446720	10446887	ENSG00000206633	SNORA80B
2	10446720	10446887	ENSG00000115758	ODC1
2	11561640	11561740	ENSG00000285626
2	11561640	11561740	ENSG00000196208	GREB1
2	11584759	11584859	ENSG00000239899	RN7SL674P
2	11584759	11584859	ENSG00000196208	GREB1
2	27051238	27051339	ENSG00000084693	AGBL5
2	27070629	27070729	ENSG00000228474	OST4
2	32916179	32916279	ENSG00000230876	LINC00486
2	32916326	32916426	ENSG00000230876	LINC00486
2	32916453	32916553	ENSG00000230876	LINC00486
2	76772946	76773046	ENSG00000200028	RNA5SP98
2	76772946	76773046	ENSG00000176204	LRRTM4
2	81496190	81496380	ENSG00000200890	RNA5SP99
2	84906046	84906146	ENSG00000034510	TMSB10
2	84906046	84906146	ENSG00000186854	TRABD2A
2	84906363	84906463	ENSG00000034510	TMSB10
2	84906363	84906463	ENSG00000186854	TRABD2A
2	84906473	84906573	ENSG00000034510	TMSB10
2	84906473	84906573	ENSG00000186854	TRABD2A
2	84916032	84916132	ENSG00000213399	RPS2P17
2	86135819	86136004	ENSG00000208772	SNORD94
2	86135819	86136004	ENSG00000132300	PTCD3
2	94899250	94899449	ENSG00000291025
2	101004143	101004243	ENSG00000071082	RPL31
2	106697816	106697916	ENSG00000214199	EEF1A1P12
2	118089555	118089656	ENSG00000125629	INSIG2
2	121530829	121530929	ENSG00000265451	CLASP1-AS1
2	121530829	121530929	ENSG00000264229	RNU4ATAC
2	121530829	121530929	ENSG00000074054	CLASP1
2	130074881	130074981	ENSG00000196604	POTEF
2	131626398	131626498	ENSG00000204434	POTEKP
2	132255498	132255624	ENSG00000163046	ANKRD30BL
2	171517319	171517419	ENSG00000233762	RPS15P4
2	173298308	173298422	ENSG00000231735	RPS2P18
2	179739297	179739461	ENSG00000144331	ZNF385B
2	188276708	188276808	ENSG00000200650	RNA5SP114
2	188276708	188276808	ENSG00000231689	LINC01090
2	203190639	203190739	ENSG00000144426	NBEAL1
2	215371927	215372027	ENSG00000115414	FN1
2	219250379	219250480	ENSG00000127824	TUBA4A
2	229180809	229180909	ENSG00000153823	PID1
2	229180921	229181021	ENSG00000153823	PID1
2	231457745	231457845	ENSG00000115053	NCL
2	231708589	231708689	ENSG00000187514	PTMA
2	240568806	240568906	ENSG00000142327	RNPEPL1
2	240568806	240568906	ENSG00000144504	ANKMY1
3	12839452	12839552	ENSG00000144713	RPL32
3	12839452	12839552	ENSG00000289809
3	12840100	12840202	ENSG00000144713	RPL32
3	12840100	12840202	ENSG00000289809
3	12840318	12840502	ENSG00000144713	RPL32
3	12840318	12840502	ENSG00000207496	SNORA7A
3	12840318	12840502	ENSG00000289809
3	39411131	39411231	ENSG00000202363	SNORA62
3	39411131	39411231	ENSG00000168028	RPSA
3	40253307	40253407	ENSG00000280739	EIF1B-AS1
3	40253307	40253407	ENSG00000170011	MYRIP
3	50236233	50236333	ENSG00000114353	GNAI2
3	53255974	53256074	ENSG00000163931	TKT
3	60732469	60732569	ENSG00000244183	PPIAP71
3	60732469	60732569	ENSG00000189283	FHIT
3	62372470	62372570	ENSG00000153266	FEZF2
3	101682747	101682847	ENSG00000114391	RPL24
3	101685789	101685889	ENSG00000114391	RPL24
3	109119488	109119588	ENSG00000241224	C3orf85
3	113632652	113632855	ENSG00000241529	RN7SL767P
3	127002348	127002448	ENSG00000114554	PLXNA1
3	134783507	134783608	ENSG00000201413	RNA5SP141
3	134783507	134783608	ENSG00000286982
3	134783507	134783608	ENSG00000288700
3	142043694	142043794	ENSG00000233597
3	142043694	142043794	ENSG00000114126	TFDP2
3	151188046	151188237	ENSG00000199994	RNA5SP145
3	151188046	151188237	ENSG00000144893	MED12L
3	180161838	180162030	ENSG00000201822	RNA5SP149
3	181231684	181231785	ENSG00000206932	RNU6-4P
3	181231684	181231785	ENSG00000242808	SOX2-OT
3	181231794	181231894	ENSG00000206932	RNU6-4P
3	181231794	181231894	ENSG00000242808	SOX2-OT
3	181822854	181823043	ENSG00000199839	RNA5SP150
3	181822854	181823043	ENSG00000242808	SOX2-OT
3	184117351	184117451	ENSG00000205955	HSP90AA5P
3	184150381	184150481	ENSG00000228205
3	185417760	185417862	ENSG00000229638	RPL4P4
3	185417760	185417862	ENSG00000073803	MAP3K13
3	185418479	185418579	ENSG00000229638	RPL4P4
3	185418479	185418579	ENSG00000073803	MAP3K13
3	186789125	186789225	ENSG00000156976	EIF4A2
4	2419395	2419495	ENSG00000206113	CFAP99
4	7582590	7582690	ENSG00000184985	SORCS2
4	52712568	52712668	ENSG00000226950	DANCR
4	52712568	52712668	ENSG00000250302	LINC01618
4	52712697	52712797	ENSG00000264585	MIR4449
4	52712697	52712797	ENSG00000286161
4	52712697	52712797	ENSG00000226950	DANCR
4	52712697	52712797	ENSG00000250302	LINC01618
4	56097337	56097529	ENSG00000200741	RNA5SP161
4	56097337	56097529	ENSG00000109265	CRACD
4	74099025	74099125	ENSG00000081041	CXCL2
4	77075731	77075831	ENSG00000118816	CCNI
4	87622296	87622396	ENSG00000249001
4	124712669	124712769	ENSG00000151458	ANKRD50
4	172017736	172017836	ENSG00000174473	GALNTL6
5	6848282	6848514	ENSG00000200243	RN7SKP79
5	6848282	6848514	ENSG00000250974	LINC02196
5	58459932	58460032	ENSG00000145632	PLK2
5	77785114	77785214	ENSG00000213763	ACTBP2
5	77785114	77785214	ENSG00000171530	TBCA
5	91354580	91354680	ENSG00000240388
5	109699734	109699834	ENSG00000202512	RN7SKP230
5	109699734	109699834	ENSG00000112893	MAN2A1
5	130114350	130114542	ENSG00000199455	RNA5SP191
5	130114350	130114542	ENSG00000198108	CHSY3
5	139276127	139276301	ENSG00000252213	SNORA74D
5	139276127	139276301	ENSG00000281398	SNHG4
5	139276127	139276301	ENSG00000120725	SIL1
5	139276127	139276301	ENSG00000280987
5	140711321	140711423	ENSG00000199990	VTRNA1-1
5	150444199	150444299	ENSG00000164587	RPS14
5	150445588	150445688	ENSG00000164587	RPS14
5	150447622	150447722	ENSG00000164587	RPS14
5	155845384	155845574	ENSG00000200275	RNA5SP199
5	178210175	178210275	ENSG00000197451	HNRNPAB
5	178210175	178210275	ENSG00000175309	PHYKPL
5	181188440	181188540	ENSG00000248473	LINC01962
5	181207703	181207881	ENSG00000286644
5	181222343	181222500	ENSG00000146063	TRIM41
5	181236986	181237086	ENSG00000204628	RACK1
5	181239107	181239207	ENSG00000204628	RACK1
5	181241765	181241941	ENSG00000272296	SNORD96A
5	181241765	181241941	ENSG00000204628	RACK1
6	3849192	3849292	ENSG00000238158
6	3849192	3849292	ENSG00000233068
6	4427910	4428100	ENSG00000201185	RNA5SP202
6	4427910	4428100	ENSG00000285424
6	10887572	10887672	ENSG00000153157	SYCP2L
6	10887572	10887672	ENSG00000272162
6	26045574	26045674	ENSG00000287080	H3C3
6	26123640	26123740	ENSG00000180596	H2BC4
6	26156510	26156610	ENSG00000168298	H1-4
6	26156623	26156723	ENSG00000168298	H1-4
6	26183742	26183842	ENSG00000274290	H2BC6
6	26271185	26271285	ENSG00000273983	H3C8
6	26273064	26273164	ENSG00000278588	H2BC10
6	26328115	26328226	ENSG00000287050
6	26330324	26330424	ENSG00000287050
6	26331441	26331541	ENSG00000287050
6	27132990	27133090	ENSG00000196787	H2AC11
6	27139509	27139672	ENSG00000276180	H4C9
6	27295397	27295498	ENSG00000158553	POM121L2
6	27478787	27478887	ENSG00000286652
6	27479696	27479797	ENSG00000286652
6	27503766	27503866	ENSG00000285703
6	27505777	27505877	ENSG00000285703
6	27810032	27810204	ENSG00000278828	H3C10
6	27838750	27838850	ENSG00000233822	H2BC15
6	27838951	27839051	ENSG00000233822	H2BC15
6	27865513	27865613	ENSG00000276903	H2AC16
6	27873345	27873445	ENSG00000275126	H4C13
6	27893740	27893840	ENSG00000274641	H2BC17
6	33272025	33272125	ENSG00000223501	VPS52
6	33272025	33272125	ENSG00000231500	RPS18
6	36639554	36639724	ENSG00000238554	RNU1-88P
6	42956439	42956539	ENSG00000181524	RPL24P4
6	44253206	44253306	ENSG00000096384	HSP90AB1
6	52995568	52995668	ENSG00000202198
6	52995568	52995668	ENSG00000283293	RN7SK
6	52995731	52995831	ENSG00000202198
6	52995731	52995831	ENSG00000283293	RN7SK
6	52995901	52996001	ENSG00000202198
6	52995901	52996001	ENSG00000283293	RN7SK
6	53348780	53348880	ENSG00000012660	ELOVL5
6	79953152	79953252	ENSG00000287816
6	79953152	79953252	ENSG00000218582	GAPDHP63
6	83393289	83393394	ENSG00000219951
6	83393289	83393394	ENSG00000065833	ME1
6	89081083	89081183	ENSG00000146278	PNRC1
6	109753116	109753308	ENSG00000112367	FIG4
6	120686660	120686760	ENSG00000200310	RNA5SP215
6	120686660	120686760	ENSG00000286540
6	125979847	125979947	ENSG00000251920	RNA5SP216
6	125979847	125979947	ENSG00000111911	HINT3
6	143449837	143449937	ENSG00000223203	RNA5SP221
6	143449837	143449937	ENSG00000189007	ADAT2
6	165409509	165409699	ENSG00000199523	RNA5SP226
6	165409509	165409699	ENSG00000112541	PDE10A
7	2753819	2753920	ENSG00000146535	GNA12
7	2753819	2753920	ENSG00000174945	AMZ1
7	5529143	5529243	ENSG00000075624	ACTB
7	5529334	5529434	ENSG00000075624	ACTB
7	5530554	5530654	ENSG00000075624	ACTB
7	25689839	25689950	ENSG00000239622
7	25689839	25689950	ENSG00000223561	LINC03007
7	26193577	26193678	ENSG00000122566	HNRNPA2B1
7	128697511	128697611	ENSG00000201041	RNA5SP242
7	139340647	139340826	ENSG00000146963	LUC7L2
7	139340647	139340826	ENSG00000164898	FMC1
7	140386727	140386828	ENSG00000202472	RNA5SP248
7	140386727	140386828	ENSG00000157800	SLC37A3
7	144647770	144647871	ENSG00000243746	EEF1A1P10
7	144647770	144647871	ENSG00000196511	TPK1
7	144647962	144648087	ENSG00000243746	EEF1A1P10
7	144647962	144648087	ENSG00000196511	TPK1
7	158631978	158632078	ENSG00000146918	NCAPG2
8	28530448	28530548	ENSG00000202411	RNA5SP259
8	28530448	28530548	ENSG00000104290	FZD3
8	30082931	30083031	ENSG00000272256
8	30082931	30083031	ENSG00000133872	SARAF
8	56074373	56074473	ENSG00000008988	RPS20
8	69689993	69690140	ENSG00000137571	SLCO5A1
8	76202060	76202160	ENSG00000287352
8	97624256	97624356	ENSG00000213750
8	98045020	98045120	ENSG00000156482	RPL30
8	100705560	100705660	ENSG00000070756	PABPC1
8	100706713	100706813	ENSG00000070756	PABPC1
8	100709111	100709211	ENSG00000070756	PABPC1
8	100709408	100709508	ENSG00000070756	PABPC1
8	100721806	100721906	ENSG00000070756	PABPC1
8	100721988	100722088	ENSG00000070756	PABPC1
8	100951967	100952067	ENSG00000164924	YWHAZ
8	118976496	118976628	ENSG00000207334	RNU6-12P
8	119599808	119599909	ENSG00000136960	ENPP2
8	119862791	119862891	ENSG00000244642	RN7SL396P
8	138803342	138803442	ENSG00000169436	COL22A1
8	144789876	144789976	ENSG00000161016	RPL8
9	5093766	5093866	ENSG00000096968	JAK2
9	14433886	14434064	ENSG00000287708
9	35657700	35657800	ENSG00000277027	RMRP
9	35657830	35657930	ENSG00000277027	RMRP
9	36347078	36347178	ENSG00000137075	RNF38
9	76571828	76572008	ENSG00000187210	GCNT1
9	99145829	99146019	ENSG00000252942	RNA5SP290
9	99145829	99146019	ENSG00000106799	TGFBR1
9	127448317	127448417	ENSG00000197958	RPL12
9	127451358	127451458	ENSG00000197958	RPL12
10	281988	282178	ENSG00000201861	RNA5SP298
10	281988	282178	ENSG00000151240	DIP2C
10	14663357	14663458	ENSG00000201766	RNA5SP302
10	14663357	14663458	ENSG00000065809	FAM107B
10	21933091	21933191	ENSG00000201364	RN7SKP37
10	21933091	21933191	ENSG00000136770	DNAJC1
10	55667805	55667905	ENSG00000236993	GAPDHP21
10	93284078	93284178	ENSG00000213432	RPL17P34
10	112548606	112548706	ENSG00000234017
10	112548606	112548706	ENSG00000151532	VTI1A
10	125667765	125667865	ENSG00000214297	ALDOAP2
10	125667765	125667865	ENSG00000175018	TEX36
11	809992	810092	ENSG00000177600	RPLP2
11	811707	811808	ENSG00000177600	RPLP2
11	811707	811808	ENSG00000199785	SNORA52
11	812717	812817	ENSG00000177600	RPLP2
11	1761406	1761506	ENSG00000235027
11	1761406	1761506	ENSG00000250644
11	1761406	1761506	ENSG00000117984	CTSD
11	10808681	10808781	ENSG00000110321	EIF4G2
11	16842253	16842355	ENSG00000199883	RN7SKP90
11	16842253	16842355	ENSG00000166689	PLEKHA7
11	17075123	17075223	ENSG00000110700	RPS13
11	18399417	18399517	ENSG00000134333	LDHA
11	34097712	34097813	ENSG00000135387	CAPRIN1
11	59550575	59550753	ENSG00000287264
11	59550934	59551111	ENSG00000287264
11	59551242	59551430	ENSG00000287264
11	59556377	59556555	ENSG00000287264
11	59560280	59560381	ENSG00000255008	LINC02739
11	59566327	59566427	ENSG00000255139
11	61899249	61899349	ENSG00000167994	RAB3IL1
11	62012353	62012456	ENSG00000244176
11	62665369	62665562	ENSG00000214756	CSKMT
11	62665369	62665562	ENSG00000206597	SNORA57
11	62665369	62665562	ENSG00000162194	LBHD1
11	62841596	62841861	ENSG00000222328	RNU2-2P
11	62841596	62841861	ENSG00000133316	WDR74
11	62852859	62852978	ENSG00000277194	SNORD22
11	62852859	62852978	ENSG00000255717	SNHG1
11	63768131	63768231	ENSG00000188070	ZFTA
11	65120629	65120729	ENSG00000149806	FAU
11	65500499	65500599	ENSG00000289740	TALAM1
11	65500499	65500599	ENSG00000251562	MALAT1
11	65505170	65505270	ENSG00000289740	TALAM1
11	65505170	65505270	ENSG00000251562	MALAT1
11	65855151	65855252	ENSG00000172757	CFL1
11	65855151	65855252	ENSG00000172803	SNX32
11	66348069	66348254	ENSG00000255468	B4GAT1-DT
11	85483972	85484072	ENSG00000150672	DLG2
11	88337548	88337648	ENSG00000109861	CTSC
11	103410442	103410542	ENSG00000187240	DYNC2H1
11	104252596	104252696	ENSG00000280773
11	123058871	123058971	ENSG00000207118	SNORD14D
11	123058871	123058971	ENSG00000109971	HSPA8
11	123059086	123059186	ENSG00000109971	HSPA8
11	123059283	123059383	ENSG00000202252	SNORD14C
11	123059283	123059383	ENSG00000109971	HSPA8
11	124636407	124636598	ENSG00000200278	RNA5SP352
11	124636407	124636598	ENSG00000110013	SIAE
12	6538122	6538222	ENSG00000269968
12	6538122	6538222	ENSG00000111640	GAPDH
12	13046099	13046289	ENSG00000084444	FAM234B
12	14774785	14774885	ENSG00000246705	H2AJ
12	20551372	20551472	ENSG00000172572	PDE3A
12	28505341	28505531	ENSG00000202187	RNA5SP355
12	28505341	28505531	ENSG00000123106	CCDC91
12	49128413	49128513	ENSG00000123416	TUBA1B
12	49128413	49128513	ENSG00000258017
12	53452310	53452410	ENSG00000257379
12	53452310	53452410	ENSG00000197111	PCBP2
12	53454695	53454795	ENSG00000257379
12	53454695	53454795	ENSG00000197111	PCBP2
12	56104581	56104681	ENSG00000257411
12	56104581	56104681	ENSG00000170515	PA2G4
12	56104581	56104681	ENSG00000257553
12	96035969	96036146	ENSG00000111144	LTA4H
12	98503451	98503627	ENSG00000245017	LINC02453
12	99083768	99083868	ENSG00000202324	RNA5SP366
12	99083768	99083868	ENSG00000185046	ANKS1B
12	104125184	104125375	ENSG00000199415	RNA5SP370
12	104125184	104125375	ENSG00000120837	NFYB
12	112267157	112267257	ENSG00000201428	RN7SKP71
12	112267157	112267257	ENSG00000173064	HECTD4
12	120196841	120196941	ENSG00000089157	RPLP0
12	120199096	120199196	ENSG00000089157	RPLP0
12	120291755	120291955	ENSG00000202538	RNU4-2
12	120293089	120293289	ENSG00000200795	RNU4-1
13	67267175	67267275	ENSG00000214263	RPSAP53
13	99205655	99205756	ENSG00000201793	RN7SKP9
13	99205655	99205756	ENSG00000134882	UBAC2
13	99205876	99205976	ENSG00000201793	RN7SKP9
13	99205876	99205976	ENSG00000134882	UBAC2
14	20343064	20343164	ENSG00000259001
14	20343064	20343164	ENSG00000277209	RPPH1
14	20343221	20343415	ENSG00000259001
14	20343221	20343415	ENSG00000277209	RPPH1
14	23321492	23321592	ENSG00000100836	PABPN1
14	23321492	23321592	ENSG00000258643	BCL2L2-PABPN1
14	35404593	35404693	ENSG00000100906	NFKBIA
14	36968006	36968107	ENSG00000183032	SLC25A21
14	49586528	49586646	ENSG00000276168	RN7SL1
14	49586528	49586646	ENSG00000213741	RPS29
14	49586709	49586809	ENSG00000276168	RN7SL1
14	49586709	49586809	ENSG00000213741	RPS29
14	49586830	49586931	ENSG00000276168	RN7SL1
14	49586830	49586931	ENSG00000213741	RPS29
14	49853685	49853785	ENSG00000278771	RN7SL3
14	49853828	49853928	ENSG00000278771	RN7SL3
14	49862500	49862600	ENSG00000274012	RN7SL2
14	49862500	49862600	ENSG00000282885
14	49862669	49862769	ENSG00000274012	RN7SL2
14	49862669	49862769	ENSG00000282885
14	49862801	49862901	ENSG00000274012	RN7SL2
14	49862801	49862901	ENSG00000282885
14	58239841	58240019	ENSG00000139971	ARMH4
14	68793546	68793648	ENSG00000185650	ZFP36L1
14	69885765	69885865	ENSG00000242071	RPL7AP6
14	69885765	69885865	ENSG00000198732	SMOC1
14	75604120	75604310	ENSG00000201096	RNA5SP387
14	75604120	75604310	ENSG00000280494
14	75604120	75604310	ENSG00000119686	FLVCR2
14	76635568	76635668	ENSG00000242952	RPSAP3
14	76635568	76635668	ENSG00000259124
14	89712459	89712611	ENSG00000200312	RN7SKP255
14	89712459	89712611	ENSG00000259053
14	89712622	89712722	ENSG00000200312	RN7SKP255
14	89712622	89712722	ENSG00000259053
14	102081669	102081769	ENSG00000080824	HSP90AA1
14	102583041	102583141	ENSG00000239224	RN7SL546P
14	102583041	102583141	ENSG00000289862
14	102708081	102708181	ENSG00000089902	RCOR1
15	43793942	43794042	ENSG00000262560
15	43793942	43794042	ENSG00000140264	SERF2
15	45198554	45198655	ENSG00000259932
15	45198554	45198655	ENSG00000259519
15	45198554	45198655	ENSG00000138606	SHF
15	45200419	45200519	ENSG00000260035
15	45200419	45200519	ENSG00000138606	SHF
15	64529266	64529366	ENSG00000248415	GAPDHP61
15	64529266	64529366	ENSG00000180357	ZNF609
15	65295999	65296099	ENSG00000199568	RNU5A-1
15	65295999	65296099	ENSG00000138617	PARP16
15	65296104	65296208	ENSG00000199568	RNU5A-1
15	65296104	65296208	ENSG00000138617	PARP16
15	65304625	65304725	ENSG00000200156	RNU5B-1
15	65869008	65869185	ENSG00000103769	RAB11A
15	67840024	67840124	ENSG00000206625	RNU6-1
15	67840024	67840124	ENSG00000259410
15	69452771	69452936	ENSG00000137818	RPLP1
15	71858517	71858618	ENSG00000200873	RNA5SP399
15	71858517	71858618	ENSG00000066933	MYO9A
15	72202411	72202582	ENSG00000067225	PKM
15	72206700	72206800	ENSG00000067225	PKM
15	73161953	73162053	ENSG00000259440	NPM1P43
15	73161953	73162053	ENSG00000067141	NEO1
15	78860510	78860685	ENSG00000185787	MORF4L1
15	89335021	89335196	ENSG00000261441	POLG-DT
15	95784671	95784771	ENSG00000275016
15	99251459	99251559	ENSG00000168904	LRRC28
16	636683	636858	ENSG00000172366	MCRIP2
16	1962922	1963022	ENSG00000140988	RPS2
16	1962922	1963022	ENSG00000207405	SNORA64
16	1964494	1964594	ENSG00000140988	RPS2
16	3157354	3157529	ENSG00000261889
16	3188079	3188218	ENSG00000262668
16	3191524	3191624	ENSG00000262668
16	3192012	3192112	ENSG00000262668
16	12569072	12569173	ENSG00000048471	SNX29
16	12569072	12569173	ENSG00000259899
16	30067253	30067357	ENSG00000149925	ALDOA
16	30067253	30067357	ENSG00000285043
16	30067436	30067536	ENSG00000149925	ALDOA
16	30067436	30067536	ENSG00000285043
16	30068907	30069007	ENSG00000149925	ALDOA
16	30068907	30069007	ENSG00000285043
16	56608979	56609079	ENSG00000125148	MT2A
16	56658649	56658749	ENSG00000198417	MT1F
16	56670493	56670593	ENSG00000205358	MT1H
16	59731303	59731490	ENSG00000260240	APOOP5
16	68742424	68742614	ENSG00000200558	RNA5SP429
16	68742424	68742614	ENSG00000039068	CDH1
16	70778158	70778258	ENSG00000103043	VAC14
16	70778982	70779161	ENSG00000103043	VAC14
16	70778982	70779161	ENSG00000279123
16	70789455	70789631	ENSG00000103043	VAC14
16	81961926	81962027	ENSG00000260682	RN7SKP176
16	81961926	81962027	ENSG00000197943	PLCG2
16	81962093	81962193	ENSG00000260682	RN7SKP176
16	81962093	81962193	ENSG00000197943	PLCG2
16	84617933	84618033	ENSG00000103187	COTL1
16	85659507	85659607	ENSG00000263968	RN7SL381P
16	85659507	85659607	ENSG00000131149	GSE1
16	89560958	89561058	ENSG00000167526	RPL13
16	89561622	89561722	ENSG00000167526	RPL13
17	1400039	1400139	ENSG00000108953	YWHAE
17	4945696	4945796	ENSG00000108518	PFN1
17	7574661	7574761	ENSG00000264772
17	7574661	7574761	ENSG00000209582	SNORA48
17	7574661	7574761	ENSG00000161960	EIF4A1
17	7574661	7574761	ENSG00000277957	SENP3-EIF4A1
17	7576760	7577004	ENSG00000264772
17	7576760	7577004	ENSG00000238917	SNORD10
17	7576760	7577004	ENSG00000161960	EIF4A1
17	7576760	7577004	ENSG00000277957	SENP3-EIF4A1
17	7884972	7885073	ENSG00000170004	CHD3
17	7884972	7885073	ENSG00000183011	NAA38
17	8125694	8125869	ENSG00000288993
17	8221496	8221672	ENSG00000178977	LINC00324
17	8222186	8222361	ENSG00000178977	LINC00324
17	8222779	8222948	ENSG00000178977	LINC00324
17	8226224	8226324	ENSG00000178971	CTC1
17	8382119	8382219	ENSG00000161970	RPL26
17	8382119	8382219	ENSG00000263809
17	19188088	19188188	ENSG00000263934	SNORD3A
17	19600818	19600918	ENSG00000266179
17	35151072	35151172	ENSG00000141161	UNC45B
17	35151236	35151405	ENSG00000141161	UNC45B
17	35654821	35654922	ENSG00000006125	AP2B1
17	38852586	38852686	ENSG00000125691	RPL23
17	43000003	43000103	ENSG00000131469	RPL27
17	43002651	43002751	ENSG00000131469	RPL27
17	43290243	43290343	ENSG00000274452
17	43290243	43290343	ENSG00000236383	CCDC200
17	48121839	48121939	ENSG00000002919	SNX11
17	59620030	59620130	ENSG00000141367	CLTC
17	64146105	64146205	ENSG00000199753	SNORD104
17	64146105	64146205	ENSG00000266402	SNHG25
17	72663884	72664072	ENSG00000200783	RN7SKP180
17	72663884	72664072	ENSG00000133195	SLC39A11
17	74204083	74204183	ENSG00000172809	RPL38
17	75033853	75034030	ENSG00000180901	KCTD2
17	75034377	75034556	ENSG00000180901	KCTD2
17	75035060	75035238	ENSG00000180901	KCTD2
17	76651801	76651901	ENSG00000163597	SNHG16
17	81510708	81510808	ENSG00000184009	ACTG1
17	81512751	81512851	ENSG00000184009	ACTG1
18	158596	158696	ENSG00000101557	USP14
18	59824841	59824941	ENSG00000267669	RPLP0P12
19	840945	841045	ENSG00000196415	PRTN3
19	893545	893645	ENSG00000207507	RNU6-9
19	1021579	1021679	ENSG00000207357	RNU6-2
19	1106377	1106478	ENSG00000167468	GPX4
19	1401515	1401616	ENSG00000130005	GAMT
19	1438833	1438933	ENSG00000115268	RPS15
19	1440015	1440115	ENSG00000115268	RPS15
19	3976585	3976685	ENSG00000167658	EEF2
19	3978109	3978209	ENSG00000167658	EEF2
19	3979278	3979391	ENSG00000167658	EEF2
19	3979757	3979857	ENSG00000167658	EEF2
19	4724093	4724193	ENSG00000142002	DPP9
19	4724581	4724759	ENSG00000142002	DPP9
19	11523650	11523750	ENSG00000213303
19	11523650	11523750	ENSG00000130159	ECSIT
19	12285136	12285237	ENSG00000234750
19	12285136	12285237	ENSG00000197857	ZNF44
19	12675327	12675427	ENSG00000123154	WDR83
19	12675327	12675427	ENSG00000285589
19	12847709	12847809	ENSG00000095066	HOOK2
19	12847709	12847809	ENSG00000105613	MAST1
19	17511741	17511841	ENSG00000130313	PGLS
19	17511741	17511841	ENSG00000269439	PGLS-DT
19	18575050	18575150	ENSG00000221983	UBA52
19	18575050	18575150	ENSG00000006016	CRLF1
19	22694772	22694872	ENSG00000268981
19	34399184	34399284	ENSG00000266953
19	34399184	34399284	ENSG00000105220	GPI
19	34399879	34399979	ENSG00000266953
19	34399879	34399979	ENSG00000105220	GPI
19	35575612	35575713	ENSG00000283907
19	37576958	37577059	ENSG00000267470	ZNF571-AS1
19	37576958	37577059	ENSG00000171817	ZNF540
19	37576958	37577059	ENSG00000180479	ZNF571
19	39433485	39433585	ENSG00000105193	RPS16
19	39435800	39435900	ENSG00000105193	RPS16
19	40751238	40751338	ENSG00000188493	C19orf54
19	40751238	40751338	ENSG00000077312	SNRPA
19	41861136	41861236	ENSG00000105372	RPS19
19	41869130	41869230	ENSG00000105372	RPS19
19	45478547	45478740	ENSG00000012061	ERCC1
19	47755913	47756013	ENSG00000105373	NOP53
19	47755913	47756013	ENSG00000221803	SNORD23
19	48900846	48900946	ENSG00000104805	NUCB1
19	48965263	48965454	ENSG00000087086	FTL
19	48965801	48965901	ENSG00000087086	FTL
19	48966548	48966648	ENSG00000087086	FTL
19	49489994	49490095	ENSG00000201675	SNORD32A
19	49489994	49490095	ENSG00000142541	RPL13A
19	49490247	49490347	ENSG00000142541	RPL13A
19	49490521	49490621	ENSG00000199631	SNORD33
19	49490521	49490621	ENSG00000142541	RPL13A
19	49490649	49490749	ENSG00000199631	SNORD33
19	49490649	49490749	ENSG00000142541	RPL13A
19	49491123	49491307	ENSG00000200259	SNORD35A
19	49491123	49491307	ENSG00000142541	RPL13A
19	49497753	49497853	ENSG00000142534	RPS11
19	49497753	49497853	ENSG00000200530	SNORD35B
19	49929296	49929396	ENSG00000169136	ATF5
19	49929296	49929396	ENSG00000104951	IL4I1
19	49929296	49929396	ENSG00000213024	NUP62
19	49929296	49929396	ENSG00000269179
19	50799393	50799580	ENSG00000221241	SNORD88A
19	50799393	50799580	ENSG00000167747	C19orf48
19	50802279	50802466	ENSG00000220988	SNORD88C
19	50802279	50802466	ENSG00000167747	C19orf48
19	55385880	55385980	ENSG00000108107	RPL28
19	55387963	55388063	ENSG00000108107	RPL28
19	57867211	57867400	ENSG00000269867
19	57867211	57867400	ENSG00000204514	ZNF814
19	58549399	58549499	ENSG00000130726	TRIM28
20	32008387	32008487	ENSG00000252623	RNA5SP481
20	32008387	32008487	ENSG00000226239
20	36887331	36887431	ENSG00000101342	TLDC2
20	38425183	38425283	ENSG00000235408	SNORA71B
20	38425183	38425283	ENSG00000196756	SNHG17
20	49278590	49278690	ENSG00000277830
20	49278590	49278690	ENSG00000177410	ZFAS1
20	61871547	61871647	ENSG00000179242	CDH4
20	62387285	62387388	ENSG00000171858	RPS21
21	8210355	8210455	ENSG00000280800
21	8210355	8210455	ENSG00000278996
21	8211157	8211257	ENSG00000280800
21	8211157	8211257	ENSG00000278996
21	8212616	8212716	ENSG00000278233	RNA5-8SN2
21	8212616	8212716	ENSG00000278996
21	8214601	8214825	ENSG00000278996
21	8214994	8215095	ENSG00000278996
21	8216295	8216455	ENSG00000278996
21	8217095	8217196	ENSG00000278996
21	8218672	8218773	ENSG00000278996
21	8255406	8255506	ENSG00000281383
21	8391865	8391966	ENSG00000280441
21	8396967	8397069	ENSG00000280441
21	8397758	8397858	ENSG00000280441
21	8401768	8401869	ENSG00000280441
21	8435973	8436073	ENSG00000280441
21	8437153	8437253	ENSG00000280441
21	8437538	8437640	ENSG00000281181
21	8437538	8437640	ENSG00000280441
21	8437662	8437762	ENSG00000281181
21	8437662	8437762	ENSG00000280441
21	8437885	8437985	ENSG00000281181
21	8437885	8437985	ENSG00000280441
21	8438071	8438171	ENSG00000281181
21	8438071	8438171	ENSG00000280441
21	8438201	8438346	ENSG00000281181
21	8438201	8438346	ENSG00000280441
21	8438392	8438493	ENSG00000281181
21	8438392	8438493	ENSG00000280441
21	8438675	8438775	ENSG00000280441
21	8439926	8440028	ENSG00000278189	RNA5-8SN1
21	8439926	8440028	ENSG00000280441
21	8441485	8441585	ENSG00000280441
21	8442578	8442678	ENSG00000280441
21	8442680	8442780	ENSG00000280441
21	8442986	8443086	ENSG00000280441
21	8443414	8443617	ENSG00000280441
21	8443660	8443760	ENSG00000280441
21	8443992	8444092	ENSG00000280441
21	8445911	8446100	ENSG00000280441
22	36300151	36300251	ENSG00000100345	MYH9
22	36300800	36300900	ENSG00000100345	MYH9
22	39313770	39313960	ENSG00000100316	RPL3
22	39313770	39313960	ENSG00000209480	SNORD83B
22	39315164	39315356	ENSG00000100316	RPL3
22	39315164	39315356	ENSG00000209482	SNORD83A
22	42615308	42615409	ENSG00000276027	RNU12
22	42615308	42615409	ENSG00000270022
22	42615308	42615409	ENSG00000289517
X	12975059	12975221	ENSG00000205542	TMSB4X
X	16474763	16474863	ENSG00000235071
X	41292834	41292935	ENSG00000199564	RNA5SP502
X	46439658	46439761	ENSG00000235587	GAPDHP65
X	69672550	69672650	ENSG00000285776
X	69672550	69672650	ENSG00000158813	EDA
X	78113822	78113922	ENSG00000102144	PGK1
X	78125286	78125437	ENSG00000102144	PGK1
X	109054516	109054616	ENSG00000275110
X	135428146	135428246	ENSG00000201440	RNA5SP515
X	153492706	153492806	ENSG00000213397	HAUS7
X	154400313	154400413	ENSG00000207165	SNORA70
X	154400313	154400413	ENSG00000147403	RPL10
Y	10197770	10197926	ENSG00000225840
Y	10198493	10198597	ENSG00000225840
Y	10200166	10200359	ENSG00000251705	RNA5-8SP6

## Sheet: Joined_Lo_annotated
Joined_Lo_annotated
Chromosome	Start	End	Gene ID	Gene name
1	1307720	1307820	ENSG00000131584	ACAP3
1	16026894	16026994	ENSG00000186510	CLCNKA
1	16520532	16520633	ENSG00000285853
1	16535225	16535403	ENSG00000233421	LINC01783
1	16861922	16862044	ENSG00000058453	CROCC
1	16872607	16872707	ENSG00000228549
1	16872607	16872707	ENSG00000058453	CROCC
1	16889701	16889802	ENSG00000238142
1	16889701	16889802	ENSG00000058453	CROCC
1	21834454	21834554	ENSG00000142798	HSPG2
1	28508713	28508813	ENSG00000200087	SNORA73B
1	28508713	28508813	ENSG00000242125	SNHG3
1	28508713	28508813	ENSG00000180198	RCC1
1	28580356	28580552	ENSG00000273544	SNORA44
1	28580356	28580552	ENSG00000197989	SNHG12
1	28648551	28648654	ENSG00000229388	TAF12-DT
1	28648551	28648654	ENSG00000270103
1	28648551	28648654	ENSG00000274978	RNU11
1	28648667	28648767	ENSG00000270103
1	28648667	28648767	ENSG00000274978	RNU11
1	29181749	29181849	ENSG00000116350	SRSF4
1	30742436	30742596	ENSG00000162511	LAPTM5
1	30757631	30757731	ENSG00000162511	LAPTM5
1	32013884	32014011	ENSG00000121774	KHDRBS1
1	33120171	33120272	ENSG00000142920	AZIN2
1	39567368	39567546	ENSG00000201457	SNORA55
1	39567368	39567546	ENSG00000228060	PABPC4-AS1
1	39567368	39567546	ENSG00000090621	PABPC4
1	39576742	39576842	ENSG00000090621	PABPC4
1	44775889	44775989	ENSG00000264294	SNORD55
1	44775889	44775989	ENSG00000142937	RPS8
1	44776685	44776785	ENSG00000142937	RPS8
1	50969720	50969820	ENSG00000123080	CDKN2C
1	54259634	54259736	ENSG00000157216	SSBP3
1	91387449	91387605	ENSG00000162669	HFM1
1	92832049	92832149	ENSG00000122406	RPL5
1	92833501	92833601	ENSG00000122406	RPL5
1	92833501	92833601	ENSG00000154511	DIPK1A
1	93847520	93847710	ENSG00000260464
1	109100318	109100418	ENSG00000278249	SCARNA2
1	109100318	109100418	ENSG00000270066
1	114757877	114757977	ENSG00000009307	CSDE1
1	120952279	120952389	ENSG00000226067	LINC00623
1	121327395	121327497	ENSG00000171943	SRGAP2C
1	145287713	145287892	ENSG00000236140
1	145465566	145465666	ENSG00000270722	RNVU1-31
1	146035641	146035820	ENSG00000168509	HJV
1	146370130	146370230	ENSG00000290578
1	146376929	146377029	ENSG00000273768	RNVU1-29
1	146376929	146377029	ENSG00000290578
1	148038714	148038815	ENSG00000206585	RNVU1-7
1	148362485	148362585	ENSG00000207340	RNVU1-1
1	148362485	148362585	ENSG00000274020	LINC01138
1	152036869	152036969	ENSG00000229021
1	152036869	152036969	ENSG00000163191	S100A11
1	155919858	155920026	ENSG00000207475	SNORA80E
1	155919858	155920026	ENSG00000132680	KHDC4
1	156874555	156874656	ENSG00000198400	NTRK1
1	159920474	159920576	ENSG00000158710	TAGLN2
1	161422116	161422216	ENSG00000283360
1	161422116	161422216	ENSG00000283696
1	161440118	161440218	ENSG00000283317
1	161440118	161440218	ENSG00000283360
1	161523794	161523970	ENSG00000273112
1	161523794	161523970	ENSG00000143226	FCGR2A
1	161530288	161530476	ENSG00000273112
1	161531060	161531236	ENSG00000273112
1	161621689	161621792	ENSG00000289768
1	192795875	192795976	ENSG00000285280
1	205984799	205984899	ENSG00000276600	RAB7B
1	220272320	220272420	ENSG00000118873	RAB3GAP2
1	226062672	226062773	ENSG00000163041	H3-3A
1	228628127	228628229	ENSG00000201321	RNA5S9
1	244991946	244992046	ENSG00000203666	EFCAB2
2	8682008	8682108	ENSG00000115738	ID2
2	10446718	10446887	ENSG00000206633	SNORA80B
2	10446718	10446887	ENSG00000115758	ODC1
2	11551724	11551826	ENSG00000196208	GREB1
2	27050823	27050923	ENSG00000084693	AGBL5
2	27051238	27051339	ENSG00000084693	AGBL5
2	45781586	45781686	ENSG00000171132	PRKCE
2	47691186	47691297	ENSG00000230979
2	52264336	52264436	ENSG00000231918
2	65204987	65205087	ENSG00000273763
2	70087601	70087703	ENSG00000169564	PCBP1
2	70087601	70087703	ENSG00000179818	PCBP1-AS1
2	86135893	86136057	ENSG00000208772	SNORD94
2	86135893	86136057	ENSG00000132300	PTCD3
2	118089555	118089656	ENSG00000125629	INSIG2
2	121530900	121531061	ENSG00000265451	CLASP1-AS1
2	121530900	121531061	ENSG00000264229	RNU4ATAC
2	121530900	121531061	ENSG00000074054	CLASP1
2	127646384	127646485	ENSG00000144230	GPR17
2	127646384	127646485	ENSG00000072163	LIMS2
2	132254686	132254814	ENSG00000163046	ANKRD30BL
2	132255498	132255624	ENSG00000163046	ANKRD30BL
2	137381783	137381884	ENSG00000144229	THSD7B
2	151010097	151010198	ENSG00000222031
2	197499793	197499894	ENSG00000144381	HSPD1
2	201707372	201707472	ENSG00000003393	ALS2
2	229180921	229181021	ENSG00000153823	PID1
2	240517984	240518085	ENSG00000144504	ANKMY1
3	5122428	5122528	ENSG00000134108	ARL8B
3	12840319	12840430	ENSG00000144713	RPL32
3	12840319	12840430	ENSG00000207496	SNORA7A
3	12840319	12840430	ENSG00000289809
3	45688945	45689045	ENSG00000230530	LIMD1-AS1
3	51694412	51694513	ENSG00000201595	RNA5SP132
3	51694412	51694513	ENSG00000164081	TEX264
3	52533530	52533630	ENSG00000168268	NT5DC2
3	53255869	53255969	ENSG00000163931	TKT
3	74614397	74614497	ENSG00000113805	CNTN3
3	109119488	109119588	ENSG00000241224	C3orf85
3	113632652	113632752	ENSG00000241529	RN7SL767P
3	131553670	131553770	ENSG00000196353	CPNE4
3	143347504	143347604	ENSG00000181804	SLC9A9
3	155870674	155870774	ENSG00000163655	GMPS
3	180161838	180162030	ENSG00000201822	RNA5SP149
3	181231684	181231785	ENSG00000206932	RNU6-4P
3	181231684	181231785	ENSG00000242808	SOX2-OT
3	181231794	181231894	ENSG00000206932	RNU6-4P
3	181231794	181231894	ENSG00000242808	SOX2-OT
3	181822820	181823043	ENSG00000199839	RNA5SP150
3	181822820	181823043	ENSG00000242808	SOX2-OT
3	190322293	190322394	ENSG00000163347	CLDN1
3	196432372	196432472	ENSG00000225822	UBXN7-AS1
3	196432372	196432472	ENSG00000163960	UBXN7
3	197950904	197951006	ENSG00000182899	RPL35A
3	197950904	197951006	ENSG00000114473	IQCG
4	1974715	1974816	ENSG00000249784	SCARNA22
4	1974715	1974816	ENSG00000109685	NSD2
4	3521380	3521481	ENSG00000163956	LRPAP1
4	57110118	57110218	ENSG00000163453	IGFBP7
4	57110118	57110218	ENSG00000245067	IGFBP7-AS1
4	64953651	64953754	ENSG00000250125	LINC02232
4	67429602	67429703	ENSG00000206629	RNU1-63P
4	67429602	67429703	ENSG00000250075
4	82377270	82377370	ENSG00000272677	HNRNPD-DT
4	87622296	87622396	ENSG00000249001
4	90451357	90451458	ENSG00000184305	CCSER1
4	90838990	90839090	ENSG00000187653	TMSB4XP8
4	90838990	90839090	ENSG00000184305	CCSER1
4	99109382	99109482	ENSG00000246090
4	130425141	130425241	ENSG00000251326	LINC02479
4	159723593	159723693	ENSG00000250488	LINC02233
4	161873238	161873338	ENSG00000168843	FSTL5
4	172017736	172017836	ENSG00000174473	GALNTL6
5	40834471	40834623	ENSG00000145592	RPL37
5	73498468	73498606	ENSG00000145741	BTF3
5	74685270	74685410	ENSG00000049860	HEXB
5	82277738	82277888	ENSG00000186468	RPS23
5	134004609	134004712	ENSG00000213585	VDAC1
5	139061931	139062031	ENSG00000120725	SIL1
5	142394386	142394486	ENSG00000231185	SPRY4-AS1
5	173020778	173020879	ENSG00000212402	SNORA74B
5	173020778	173020879	ENSG00000113732	ATP6V0E1
5	175628236	175628339	ENSG00000222111	RN7SKP148
5	178205208	178205308	ENSG00000197451	HNRNPAB
5	178307411	178307511	ENSG00000050767	COL23A1
5	181187735	181187835	ENSG00000248473	LINC01962
5	181188440	181188540	ENSG00000248473	LINC01962
5	181207703	181207881	ENSG00000286644
5	181222398	181222500	ENSG00000146063	TRIM41
5	181241499	181241602	ENSG00000204628	RACK1
5	181243776	181243876	ENSG00000204628	RACK1
6	4427910	4428100	ENSG00000201185	RNA5SP202
6	4427910	4428100	ENSG00000285424
6	13214107	13214209	ENSG00000206702	RNU1-11P
6	13214107	13214209	ENSG00000112137	PHACTR1
6	15657147	15657247	ENSG00000047579	DTNBP1
6	26056321	26056440	ENSG00000187837	H1-2
6	26156374	26156475	ENSG00000168298	H1-4
6	26197017	26197117	ENSG00000197409	H3C4
6	26197017	26197117	ENSG00000282988
6	26330289	26330391	ENSG00000287050
6	26571811	26571923	ENSG00000284607
6	27020390	27020492	ENSG00000224843	LINC00240
6	27133131	27133231	ENSG00000196787	H2AC11
6	27295398	27295498	ENSG00000158553	POM121L2
6	27298030	27298131	ENSG00000158553	POM121L2
6	27503039	27503139	ENSG00000285703
6	27503766	27503866	ENSG00000285703
6	27505786	27505887	ENSG00000285703
6	27810131	27810231	ENSG00000278828	H3C10
6	27867346	27867532	ENSG00000184357	H1-5
6	27872251	27872351	ENSG00000275379	H3C11
6	28478569	28478672	ENSG00000287804
6	28488940	28489042	ENSG00000287804
6	28607179	28607281	ENSG00000232040	ZBED9
6	28648194	28648296	ENSG00000235570	LINC00533
6	28648194	28648296	ENSG00000287279
6	33272024	33272125	ENSG00000223501	VPS52
6	33272024	33272125	ENSG00000231500	RPS18
6	33272590	33272691	ENSG00000231500	RPS18
6	34237162	34237329	ENSG00000137309	HMGA1
6	35468919	35469019	ENSG00000198755	RPL10A
6	36639554	36639724	ENSG00000238554	RNU1-88P
6	41239467	41239568	ENSG00000212176	RNA5SP207
6	42929529	42929629	ENSG00000137161	CNPY3
6	52995568	52995668	ENSG00000202198
6	52995568	52995668	ENSG00000283293	RN7SK
6	52995897	52995997	ENSG00000202198
6	52995897	52995997	ENSG00000283293	RN7SK
6	63572509	63572692	ENSG00000285976
6	63572509	63572692	ENSG00000112245	PTP4A1
6	89080979	89081120	ENSG00000146278	PNRC1
6	93417018	93417118	ENSG00000287683
6	93417018	93417118	ENSG00000135333	EPHA7
6	125979845	125979945	ENSG00000251920	RNA5SP216
6	125979845	125979945	ENSG00000111911	HINT3
6	132814551	132814658	ENSG00000112306	RPS12
6	132814941	132815041	ENSG00000112306	RPS12
6	132816441	132816541	ENSG00000112306	RPS12
6	158730428	158730529	ENSG00000164674	SYTL3
7	2519898	2519998	ENSG00000106003	LFNG
7	2663055	2663155	ENSG00000136295	TTYH3
7	2843750	2843850	ENSG00000146535	GNA12
7	5529518	5529618	ENSG00000075624	ACTB
7	30579197	30579299	ENSG00000196295	GARS1-DT
7	45104911	45105012	ENSG00000201772	SNORA5C
7	45104911	45105012	ENSG00000136270	TBRG4
7	64999290	64999391	ENSG00000213462	ERV3-1
7	64999290	64999391	ENSG00000152926	ZNF117
7	73154896	73154996	ENSG00000233369	GTF2IP4
7	73154896	73154996	ENSG00000274570	SPDYE10
7	76358903	76359003	ENSG00000170027	YWHAG
7	97141522	97141623	ENSG00000196636	SDHAF3
7	100466624	100466724	ENSG00000166925	TSC22D4
7	103989309	103989409	ENSG00000189056	RELN
7	139340647	139340826	ENSG00000146963	LUC7L2
7	139340647	139340826	ENSG00000164898	FMC1
7	149589020	149589121	ENSG00000291118
7	150371853	150371954	ENSG00000240449	REPIN1-AS1
7	150371853	150371954	ENSG00000214022	REPIN1
7	150371853	150371954	ENSG00000196456	ZNF775
8	17246945	17247066	ENSG00000155975	VPS37A
8	30082931	30083031	ENSG00000272256
8	30082931	30083031	ENSG00000133872	SARAF
8	33513529	33513629	ENSG00000239039	SNORD13
8	41269887	41269987	ENSG00000104332	SFRP1
8	42005819	42005919	ENSG00000083168	KAT6A
8	55879835	55880096	ENSG00000254087	LYN
8	56074063	56074190	ENSG00000008988	RPS20
8	66925416	66925522	ENSG00000245910	SNHG6
8	69689993	69690140	ENSG00000137571	SLCO5A1
8	69690272	69690375	ENSG00000137571	SLCO5A1
8	73976479	73976580	ENSG00000175606	TMEM70
8	100721482	100721582	ENSG00000070756	PABPC1
8	100721698	100721798	ENSG00000070756	PABPC1
8	100721969	100722069	ENSG00000070756	PABPC1
8	119599809	119599909	ENSG00000136960	ENPP2
8	126865459	126865559	ENSG00000253438	PCAT1
8	127735556	127735656	ENSG00000136997	MYC
8	127735556	127735656	ENSG00000249375	CASC11
8	143992858	143992959	ENSG00000178719	GRINA
8	143992858	143992959	ENSG00000178685	PARP10
8	144095050	144095150	ENSG00000179091	CYC1
8	144791339	144791541	ENSG00000161016	RPL8
8	144791802	144791902	ENSG00000161016	RPL8
8	144791961	144792179	ENSG00000161016	RPL8
8	144791961	144792179	ENSG00000283764	MIR6850
9	14433886	14433986	ENSG00000287708
9	21699423	21699523	ENSG00000244230	RN7SL151P
9	36347071	36347171	ENSG00000137075	RNF38
9	72364880	72365000	ENSG00000107372	ZFAND5
9	73750919	73751020	ENSG00000212454	RNA5SP286
9	74498793	74498895	ENSG00000224825	RORB-AS1
9	74498793	74498895	ENSG00000198963	RORB
9	76571828	76571928	ENSG00000187210	GCNT1
9	81711909	81712009	ENSG00000233926	TLE1-DT
9	96417928	96418028	ENSG00000165244	ZNF367
9	105244718	105244818	ENSG00000070214	SLC44A1
9	112333437	112333570	ENSG00000119314	PTBP3
9	127448450	127448587	ENSG00000201302	SNORA65
9	127448450	127448587	ENSG00000197958	RPL12
9	130343514	130343617	ENSG00000148357	HMCN2
9	134164415	134164546	ENSG00000221676	RNU6ATAC
9	136201899	136202002	ENSG00000107187	LHX3
9	136726751	136726851	ENSG00000274998	SNORA17A
9	136726751	136726851	ENSG00000281808
9	136726751	136726851	ENSG00000233016	SNHG7
9	136847384	136847484	ENSG00000232434	AJM1
10	17229283	17229429	ENSG00000026025	VIM
10	17229283	17229429	ENSG00000229124	VIM-AS1
10	17229462	17229567	ENSG00000026025	VIM
10	17229462	17229567	ENSG00000229124	VIM-AS1
10	17229593	17229710	ENSG00000026025	VIM
10	17229593	17229710	ENSG00000229124	VIM-AS1
10	17454277	17454378	ENSG00000148488	ST8SIA6
10	52955535	52955635	ENSG00000285958
10	99535494	99535595	ENSG00000119919	NKX2-3
11	809991	810091	ENSG00000177600	RPLP2
11	810220	810320	ENSG00000177600	RPLP2
11	811629	811729	ENSG00000177600	RPLP2
11	811629	811729	ENSG00000199785	SNORA52
11	812576	812676	ENSG00000177600	RPLP2
11	8683211	8683312	ENSG00000166441	RPL27A
11	8684269	8684407	ENSG00000200983	SNORA3A
11	8684269	8684407	ENSG00000166441	RPL27A
11	16565645	16565749	ENSG00000110693	SOX6
11	17077614	17077714	ENSG00000110700	RPS13
11	21000828	21000928	ENSG00000201059	RNA5SP336
11	21000828	21000928	ENSG00000165973	NELL1
11	33736428	33736530	ENSG00000085063	CD59
11	46762339	46762508	ENSG00000212135	SNORD67
11	46762339	46762508	ENSG00000175216	CKAP5
11	59550575	59550753	ENSG00000287264
11	59550934	59551111	ENSG00000287264
11	59551331	59551432	ENSG00000287264
11	59556454	59556555	ENSG00000287264
11	61581099	61581199	ENSG00000011347	SYT7
11	61752462	61752562	ENSG00000124915	MYRF-AS1
11	62841596	62841796	ENSG00000222328	RNU2-2P
11	62841596	62841796	ENSG00000133316	WDR74
11	62852859	62852978	ENSG00000277194	SNORD22
11	62852859	62852978	ENSG00000255717	SNHG1
11	65423108	65423221	ENSG00000245532	NEAT1
11	65423399	65423543	ENSG00000245532	NEAT1
11	65499044	65499163	ENSG00000251562	MALAT1
11	65500456	65500599	ENSG00000289740	TALAM1
11	65500456	65500599	ENSG00000251562	MALAT1
11	66348069	66348254	ENSG00000255468	B4GAT1-DT
11	67382664	67382764	ENSG00000172613	RAD9A
11	67401983	67402083	ENSG00000172531	PPP1CA
11	70815542	70815642	ENSG00000162105	SHANK2
11	75403996	75404102	ENSG00000149273	RPS3
11	85081673	85081774	ENSG00000150672	DLG2
11	85483973	85484073	ENSG00000150672	DLG2
11	85484210	85484311	ENSG00000150672	DLG2
11	93741401	93741509	ENSG00000166012	TAF1D
11	122656188	122656291	ENSG00000154127	UBASH3B
12	6537054	6537155	ENSG00000111640	GAPDH
12	6967333	6967433	ENSG00000238795	SCARNA12
12	6967333	6967433	ENSG00000215021	PHB2
12	6967484	6967584	ENSG00000238795	SCARNA12
12	6967484	6967584	ENSG00000215021	PHB2
12	20551372	20551472	ENSG00000172572	PDE3A
12	49131248	49131383	ENSG00000123416	TUBA1B
12	49131248	49131383	ENSG00000258017
12	50504929	50505030	ENSG00000066084	DIP2B
12	84102120	84102221	ENSG00000289309
12	95914131	95914233	ENSG00000165972	CCDC38
12	96035969	96036146	ENSG00000111144	LTA4H
12	98503451	98503627	ENSG00000245017	LINC02453
12	104125184	104125375	ENSG00000199415	RNA5SP370
12	104125184	104125375	ENSG00000120837	NFYB
12	110343320	110343420	ENSG00000174437	ATP2A2
12	112013505	112013605	ENSG00000089248	ERP29
12	120227934	120228034	ENSG00000089159	PXN
12	120291800	120291900	ENSG00000202538	RNU4-2
12	120293088	120293188	ENSG00000200795	RNU4-1
12	124567577	124567683	ENSG00000196498	NCOR2
12	125242757	125242857	ENSG00000139364	TMEM132B
12	125525434	125525534	ENSG00000139364	TMEM132B
13	20703706	20703806	ENSG00000278291
13	20703706	20703806	ENSG00000172458	IL17D
13	27830052	27830220	ENSG00000247381	PLUT
13	99205876	99205976	ENSG00000201793	RN7SKP9
13	99205876	99205976	ENSG00000134882	UBAC2
14	20609276	20609376	ENSG00000259060
14	20609276	20609376	ENSG00000173464	RNASE11
14	35404593	35404694	ENSG00000100906	NFKBIA
14	36968006	36968106	ENSG00000183032	SLC25A21
14	49585988	49586088	ENSG00000213741	RPS29
14	49586324	49586424	ENSG00000213741	RPS29
14	49586528	49586646	ENSG00000276168	RN7SL1
14	49586528	49586646	ENSG00000213741	RPS29
14	49586830	49586931	ENSG00000276168	RN7SL1
14	49586830	49586931	ENSG00000213741	RPS29
14	49853685	49853785	ENSG00000278771	RN7SL3
14	49853828	49853928	ENSG00000278771	RN7SL3
14	49862801	49862901	ENSG00000274012	RN7SL2
14	49862801	49862901	ENSG00000282885
14	54441218	54441318	ENSG00000100528	CNIH1
14	58239841	58240019	ENSG00000139971	ARMH4
14	73588781	73588883	ENSG00000258603
14	75604212	75604312	ENSG00000201096	RNA5SP387
14	75604212	75604312	ENSG00000280494
14	75604212	75604312	ENSG00000119686	FLVCR2
14	102234122	102234222	ENSG00000080823	MOK
15	43793909	43794009	ENSG00000262560
15	43793909	43794009	ENSG00000140264	SERF2
15	44537171	44537272	ENSG00000104131	EIF3J
15	45198554	45198655	ENSG00000259932
15	45198554	45198655	ENSG00000259519
15	45198554	45198655	ENSG00000138606	SHF
15	45200419	45200519	ENSG00000260035
15	45200419	45200519	ENSG00000138606	SHF
15	64703180	64703281	ENSG00000180304	OAZ2
15	64703180	64703281	ENSG00000259635
15	65869008	65869185	ENSG00000103769	RAB11A
15	66504758	66504859	ENSG00000174444	RPL4
15	78860510	78860685	ENSG00000185787	MORF4L1
15	82540039	82540166	ENSG00000182774	RPS17
15	82540039	82540166	ENSG00000260836
15	89335021	89335196	ENSG00000261441	POLG-DT
15	95784671	95784771	ENSG00000275016
15	101277388	101277488	ENSG00000131871	SELENOS
16	636683	636858	ENSG00000172366	MCRIP2
16	724272	724372	ENSG00000162004	CCDC78
16	1962283	1962433	ENSG00000140988	RPS2
16	1962283	1962433	ENSG00000206811	SNORA10
16	1962922	1963022	ENSG00000140988	RPS2
16	1962922	1963022	ENSG00000207405	SNORA64
16	1964531	1964637	ENSG00000140988	RPS2
16	1964692	1964792	ENSG00000140988	RPS2
16	2927626	2927787	ENSG00000059122	FLYWCH1
16	3157354	3157529	ENSG00000261889
16	3188079	3188218	ENSG00000262668
16	3191449	3191624	ENSG00000262668
16	3192012	3192112	ENSG00000262668
16	3193942	3194042	ENSG00000262668
16	3504368	3504469	ENSG00000263212
16	3504368	3504469	ENSG00000103351	CLUAP1
16	28063177	28063277	ENSG00000169181	GSG1L
16	28823152	28823252	ENSG00000275807
16	28823152	28823252	ENSG00000168488	ATXN2L
16	30065801	30065974	ENSG00000149925	ALDOA
16	30065801	30065974	ENSG00000285043
16	30069903	30070037	ENSG00000149925	ALDOA
16	30069903	30070037	ENSG00000285043
16	56425110	56425212	ENSG00000159461	AMFR
16	56608594	56608694	ENSG00000125148	MT2A
16	56609285	56609419	ENSG00000125148	MT2A
16	56626452	56626552	ENSG00000169715	MT1E
16	56670917	56671017	ENSG00000205358	MT1H
16	56683152	56683252	ENSG00000187193	MT1X
16	56683152	56683252	ENSG00000259827
16	68742424	68742525	ENSG00000200558	RNA5SP429
16	68742424	68742525	ENSG00000039068	CDH1
16	70788642	70788742	ENSG00000103043	VAC14
16	72787645	72787745	ENSG00000259768	ZFHX3-AS1
16	72787645	72787745	ENSG00000140836	ZFHX3
16	81961926	81962029	ENSG00000260682	RN7SKP176
16	81961926	81962029	ENSG00000197943	PLCG2
16	85145501	85145603	ENSG00000275088
16	85145501	85145603	ENSG00000278214	LINC02139
16	89560937	89561103	ENSG00000167526	RPL13
16	89561234	89561334	ENSG00000167526	RPL13
17	4143859	4143971	ENSG00000167740	CYB5D2
17	4948325	4948521	ENSG00000108515	ENO3
17	4948325	4948521	ENSG00000108518	PFN1
17	5438942	5439042	ENSG00000108561	C1QBP
17	7577945	7578142	ENSG00000264772
17	7577945	7578142	ENSG00000277985	SNORA67
17	7577945	7578142	ENSG00000161960	EIF4A1
17	7577945	7578142	ENSG00000277957	SENP3-EIF4A1
17	7749253	7749353	ENSG00000183914	DNAH2
17	8120964	8121065	ENSG00000179111	HES7
17	8125694	8125869	ENSG00000288993
17	8222186	8222361	ENSG00000178977	LINC00324
17	8222779	8222948	ENSG00000178977	LINC00324
17	10618865	10618965	ENSG00000214970
17	10618865	10618965	ENSG00000272975	MYHAS
17	16439171	16439271	ENSG00000175061	SNHG29
17	16439308	16439432	ENSG00000175061	SNHG29
17	17528962	17529062	ENSG00000133027	PEMT
17	18237752	18237852	ENSG00000131899	LLGL1
17	19508202	19508302	ENSG00000142494	SLC47A1
17	35151072	35151172	ENSG00000141161	UNC45B
17	35151173	35151276	ENSG00000141161	UNC45B
17	38870079	38870230	ENSG00000002834	LASP1
17	39153681	39153781	ENSG00000161381	PLXDC1
17	39201211	39201311	ENSG00000108298	RPL19
17	41688938	41689038	ENSG00000173812	EIF1
17	42782389	42782489	ENSG00000126562	WNK4
17	43290243	43290343	ENSG00000274452
17	43290243	43290343	ENSG00000236383	CCDC200
17	48121839	48121939	ENSG00000002919	SNX11
17	49176149	49176250	ENSG00000167080	B4GALNT2
17	64129923	64130023	ENSG00000178607	ERN1
17	64146368	64146522	ENSG00000281311
17	64146368	64146522	ENSG00000277887	SNORA50C
17	64146368	64146522	ENSG00000266402	SNHG25
17	74203627	74203727	ENSG00000172809	RPL38
17	74203909	74204011	ENSG00000172809	RPL38
17	75033853	75034030	ENSG00000180901	KCTD2
17	75034377	75034556	ENSG00000180901	KCTD2
17	75035135	75035239	ENSG00000180901	KCTD2
17	75182846	75182946	ENSG00000188612	SUMO2
17	81512039	81512172	ENSG00000184009	ACTG1
17	81512210	81512405	ENSG00000184009	ACTG1
18	24170452	24170552	ENSG00000199874	RNA5SP452
18	24170452	24170552	ENSG00000141447	OSBPL1A
18	26548994	26549094	ENSG00000134504	KCTD1
18	37400920	37401023	ENSG00000101489	CELF4
18	46072128	46072228	ENSG00000152229	PSTPIP2
18	51197205	51197306	ENSG00000176624	MEX3C
18	72544366	72544466	ENSG00000141668	CBLN2
18	80012913	80013014	ENSG00000141759	TXNL4A
19	893473	893573	ENSG00000207507	RNU6-9
19	1021579	1021679	ENSG00000207357	RNU6-2
19	1037812	1037925	ENSG00000064666	CNN2
19	1241780	1241897	ENSG00000099624	ATP5F1D
19	1383589	1383689	ENSG00000115286	NDUFS7
19	1990622	1990722	ENSG00000133243	BTBD2
19	2202223	2202323	ENSG00000104885	DOT1L
19	2273100	2273249	ENSG00000104904	OAZ1
19	2273100	2273249	ENSG00000273734
19	3977181	3977283	ENSG00000167658	EEF2
19	3977405	3977650	ENSG00000167658	EEF2
19	3977925	3978025	ENSG00000167658	EEF2
19	3982920	3983026	ENSG00000167658	EEF2
19	3984088	3984192	ENSG00000167658	EEF2
19	4724093	4724193	ENSG00000142002	DPP9
19	5691306	5691431	ENSG00000130255	RPL36
19	6531127	6531227	ENSG00000125657	TNFSF9
19	6759563	6759663	ENSG00000125731	SH2D3A
19	7886924	7887024	ENSG00000285674
19	12938654	12938790	ENSG00000179218	CALR
19	17686780	17686883	ENSG00000130477	UNC13A
19	17719674	17719776	ENSG00000130479	MAP1S
19	17862671	17862771	ENSG00000105640	RPL18A
19	17862671	17862771	ENSG00000207166	SNORA68
19	18173761	18173861	ENSG00000216490	IFI30
19	18173761	18173861	ENSG00000268173
19	18388577	18388677	ENSG00000130513	GDF15
19	18388701	18388801	ENSG00000130513	GDF15
19	18571861	18571961	ENSG00000221983	UBA52
19	20362530	20362631	ENSG00000291130
19	21440613	21440713	ENSG00000269237
19	22694806	22694906	ENSG00000268981
19	33301756	33301891	ENSG00000267727
19	33301756	33301891	ENSG00000245848	CEBPA
19	38374831	38374931	ENSG00000099341	PSMD8
19	39433277	39433377	ENSG00000105193	RPS16
19	39433625	39433725	ENSG00000105193	RPS16
19	39435636	39435747	ENSG00000105193	RPS16
19	41860208	41860308	ENSG00000105372	RPS19
19	41860744	41860859	ENSG00000105372	RPS19
19	41869029	41869129	ENSG00000105372	RPS19
19	45251337	45251438	ENSG00000007047	MARK4
19	45478547	45478740	ENSG00000012061	ERCC1
19	47694126	47694226	ENSG00000063169	BICRA
19	47694126	47694226	ENSG00000268746
19	48391422	48391526	ENSG00000105438	KDELR1
19	48616043	48616186	ENSG00000063177	RPL18
19	48965256	48965429	ENSG00000087086	FTL
19	49489807	49489910	ENSG00000142541	RPL13A
19	49489994	49490095	ENSG00000201675	SNORD32A
19	49489994	49490095	ENSG00000142541	RPL13A
19	49490498	49490621	ENSG00000199631	SNORD33
19	49490498	49490621	ENSG00000142541	RPL13A
19	49490646	49490749	ENSG00000199631	SNORD33
19	49490646	49490749	ENSG00000142541	RPL13A
19	49490773	49490879	ENSG00000142541	RPL13A
19	49496387	49496487	ENSG00000142534	RPS11
19	49497162	49497262	ENSG00000142534	RPS11
19	55385880	55385980	ENSG00000108107	RPL28
19	55388207	55388353	ENSG00000284029	MIR6805
19	55388207	55388353	ENSG00000108107	RPL28
19	58387261	58387387	ENSG00000083845	RPS5
19	58388164	58388273	ENSG00000083845	RPS5
19	58392943	58393043	ENSG00000083845	RPS5
19	58394493	58394593	ENSG00000083845	RPS5
19	58544405	58544506	ENSG00000130726	TRIM28
19	58544705	58544805	ENSG00000130726	TRIM28
20	2655015	2655115	ENSG00000271798	SNORA51
20	2655015	2655115	ENSG00000101361	NOP56
20	3864288	3864388	ENSG00000088888	MAVS
20	17962703	17962805	ENSG00000212232	SNORD17
20	17962703	17962805	ENSG00000125850	OVOL2
20	17962703	17962805	ENSG00000089006	SNX5
20	21193037	21193137	ENSG00000232712	KIZ-AS1
20	21193037	21193137	ENSG00000088970	KIZ
20	38429655	38429755	ENSG00000201512	SNORA71C
20	38429655	38429755	ENSG00000196756	SNHG17
20	50253106	50253207	ENSG00000224397	PELATON
20	63179477	63179577	ENSG00000231977
21	8211016	8211189	ENSG00000280800
21	8211016	8211189	ENSG00000278996
21	8211343	8211444	ENSG00000278996
21	8212616	8212716	ENSG00000278233	RNA5-8SN2
21	8212616	8212716	ENSG00000278996
21	8255264	8255373	ENSG00000281383
21	8255398	8255498	ENSG00000281383
21	8396142	8396242	ENSG00000280441
21	8399048	8399149	ENSG00000280441
21	8401768	8401869	ENSG00000280441
21	8438006	8438171	ENSG00000281181
21	8438006	8438171	ENSG00000280441
21	8438387	8438494	ENSG00000281181
21	8438387	8438494	ENSG00000280441
21	8438647	8438748	ENSG00000280441
21	8439926	8440028	ENSG00000278189	RNA5-8SN1
21	8439926	8440028	ENSG00000280441
21	8442576	8442678	ENSG00000280441
21	8443988	8444092	ENSG00000280441
21	8445911	8446100	ENSG00000280441
21	14084765	14084866	ENSG00000224905
22	21942449	21942549	ENSG00000100034	PPM1F
22	21942449	21942549	ENSG00000224086	PPM1F-AS1
22	23070286	23070388	ENSG00000100218	RSPH14
22	25057404	25057504	ENSG00000279110
22	25057404	25057504	ENSG00000197077	KIAA1671
22	31291722	31291822	ENSG00000100100	PIK3IP1
22	36387833	36387977	ENSG00000100345	MYH9
22	42615192	42615292	ENSG00000276027	RNU12
22	42615192	42615292	ENSG00000270022
22	42615192	42615292	ENSG00000289517
22	44150659	44150760	ENSG00000280434
22	44150659	44150760	ENSG00000188677	PARVB
22	46180749	46180850	ENSG00000186951	PPARA
X	12975057	12975221	ENSG00000205542	TMSB4X
X	12976202	12976329	ENSG00000205542	TMSB4X
X	32759800	32759901	ENSG00000198947	DMD
X	48153944	48154051	ENSG00000233139
X	48153944	48154051	ENSG00000201517	RNU6-707P
X	69672427	69672527	ENSG00000285776
X	69672427	69672527	ENSG00000158813	EDA
X	72064520	72064620	ENSG00000204131	NHSL2
X	109054516	109054616	ENSG00000275110
X	120469063	120469202	ENSG00000005893	LAMP2
X	151703868	151703969	ENSG00000130032	PRRG3
X	152931724	152931824	ENSG00000147394	ZNF185
X	154348648	154348811	ENSG00000196924	FLNA
X	154398324	154398424	ENSG00000280195
X	154398324	154398424	ENSG00000147403	RPL10
X	154398492	154398592	ENSG00000280195
X	154398492	154398592	ENSG00000147403	RPL10
Y	5393611	5393711	ENSG00000099715	PCDH11Y
Y	7063131	7063234	ENSG00000092377	TBL1Y
Y	10200166	10200359	ENSG00000251705	RNA5-8SP6

## Sheet: Joined_Gal_annotated
Joined_Gal_annotated
Chromosome	Start	End	Gene ID	Gene name
1	16520532	16520633	ENSG00000285853
1	16535225	16535403	ENSG00000233421	LINC01783
1	16861944	16862045	ENSG00000058453	CROCC
1	16872531	16872707	ENSG00000228549
1	16872531	16872707	ENSG00000058453	CROCC
1	16889702	16889803	ENSG00000238142
1	16889702	16889803	ENSG00000058453	CROCC
1	17113265	17113365	ENSG00000117115	PADI2
1	26280046	26280146	ENSG00000142669	SH3BGRL3
1	28648549	28648654	ENSG00000229388	TAF12-DT
1	28648549	28648654	ENSG00000270103
1	28648549	28648654	ENSG00000274978	RNU11
1	28648667	28648767	ENSG00000270103
1	28648667	28648767	ENSG00000274978	RNU11
1	30742496	30742596	ENSG00000162511	LAPTM5
1	33120172	33120272	ENSG00000142920	AZIN2
1	38005377	38005477	ENSG00000183386	FHL3
1	39576742	39576842	ENSG00000090621	PABPC4
1	44776047	44776147	ENSG00000142937	RPS8
1	67685407	67685507	ENSG00000116717	GADD45A
1	91387449	91387605	ENSG00000162669	HFM1
1	92831987	92832087	ENSG00000122406	RPL5
1	93847520	93847710	ENSG00000260464
1	99004845	99004945	ENSG00000117598	PLPPR5
1	99004845	99004945	ENSG00000232825	PLPPR5-AS1
1	109100399	109100499	ENSG00000278249	SCARNA2
1	109100399	109100499	ENSG00000270066
1	109100563	109100663	ENSG00000278249	SCARNA2
1	109100563	109100663	ENSG00000270066
1	114757873	114757973	ENSG00000009307	CSDE1
1	120952289	120952389	ENSG00000226067	LINC00623
1	145287713	145287892	ENSG00000236140
1	145465566	145465666	ENSG00000270722	RNVU1-31
1	145465732	145465832	ENSG00000270722	RNVU1-31
1	146035641	146035820	ENSG00000168509	HJV
1	146376931	146377031	ENSG00000273768	RNVU1-29
1	146376931	146377031	ENSG00000290578
1	148038714	148038815	ENSG00000206585	RNVU1-7
1	151986197	151986297	ENSG00000197747	S100A10
1	159925460	159925560	ENSG00000158710	TAGLN2
1	161422116	161422216	ENSG00000283360
1	161422116	161422216	ENSG00000283696
1	161440118	161440218	ENSG00000283317
1	161440118	161440218	ENSG00000283360
1	161443262	161443362	ENSG00000283360
1	161465491	161465591	ENSG00000283360
1	161523794	161523970	ENSG00000273112
1	161523794	161523970	ENSG00000143226	FCGR2A
1	161530288	161530476	ENSG00000273112
1	161531060	161531237	ENSG00000273112
1	161540225	161540368	ENSG00000273112
1	161621689	161621792	ENSG00000289768
1	171600878	171600979	ENSG00000283683	MYOCOS
1	192795875	192795975	ENSG00000285280
1	204562360	204562461	ENSG00000200408	RNA5SP74
1	226062673	226062773	ENSG00000163041	H3-3A
1	228628127	228628229	ENSG00000201321	RNA5S9
1	244863325	244863425	ENSG00000153187	HNRNPU
2	11551725	11551826	ENSG00000196208	GREB1
2	11584721	11584859	ENSG00000239899	RN7SL674P
2	11584721	11584859	ENSG00000196208	GREB1
2	27050822	27050923	ENSG00000084693	AGBL5
2	27051238	27051339	ENSG00000084693	AGBL5
2	43226278	43226378	ENSG00000152518	ZFP36L2
2	85539115	85539215	ENSG00000168906	MAT2A
2	86135957	86136057	ENSG00000208772	SNORD94
2	86135957	86136057	ENSG00000132300	PTCD3
2	96208698	96208798	ENSG00000204685	STARD7-AS1
2	96208698	96208798	ENSG00000084090	STARD7
2	111120898	111120998	ENSG00000172965	MIR4435-2HG
2	111120898	111120998	ENSG00000153094	BCL2L11
2	118089555	118089656	ENSG00000125629	INSIG2
2	121530903	121531003	ENSG00000265451	CLASP1-AS1
2	121530903	121531003	ENSG00000264229	RNU4ATAC
2	121530903	121531003	ENSG00000074054	CLASP1
2	132255498	132255624	ENSG00000163046	ANKRD30BL
2	197498789	197498889	ENSG00000144381	HSPD1
2	197499793	197499894	ENSG00000144381	HSPD1
2	201707372	201707472	ENSG00000003393	ALS2
2	216498791	216498891	ENSG00000197756	RPL37A
2	229180897	229181021	ENSG00000153823	PID1
2	231708589	231708689	ENSG00000187514	PTMA
2	238519130	238519230	ENSG00000225493	LINC01107
2	240517984	240518085	ENSG00000144504	ANKMY1
3	12840261	12840502	ENSG00000144713	RPL32
3	12840261	12840502	ENSG00000207496	SNORA7A
3	12840261	12840502	ENSG00000289809
3	50236334	50236434	ENSG00000114353	GNAI2
3	53255959	53256074	ENSG00000163931	TKT
3	62372470	62372570	ENSG00000153266	FEZF2
3	109119488	109119588	ENSG00000241224	C3orf85
3	113632652	113632752	ENSG00000241529	RN7SL767P
3	113632833	113632933	ENSG00000241529	RN7SL767P
3	129591479	129591579	ENSG00000239437	RN7SL752P
3	129591479	129591579	ENSG00000004399	PLXND1
3	143347504	143347604	ENSG00000181804	SLC9A9
3	169764559	169764659	ENSG00000270141	TERC
3	169764559	169764659	ENSG00000277925
3	180161838	180162030	ENSG00000201822	RNA5SP149
3	181231684	181231785	ENSG00000206932	RNU6-4P
3	181231684	181231785	ENSG00000242808	SOX2-OT
3	181231794	181231894	ENSG00000206932	RNU6-4P
3	181231794	181231894	ENSG00000242808	SOX2-OT
3	181822942	181823043	ENSG00000199839	RNA5SP150
3	181822942	181823043	ENSG00000242808	SOX2-OT
3	184325723	184325823	ENSG00000212158	SNORD66
3	184325723	184325823	ENSG00000114867	EIF4G1
3	196739994	196740094	ENSG00000180370	PAK2
4	3521380	3521481	ENSG00000163956	LRPAP1
4	57110236	57110336	ENSG00000163453	IGFBP7
4	57110236	57110336	ENSG00000245067	IGFBP7-AS1
4	77075525	77075625	ENSG00000118816	CCNI
4	77075640	77075740	ENSG00000118816	CCNI
4	87622296	87622396	ENSG00000249001
4	99109382	99109482	ENSG00000246090
4	124712669	124712769	ENSG00000151458	ANKRD50
4	172017736	172017836	ENSG00000174473	GALNTL6
4	182443213	182443314	ENSG00000218336	TENM3
5	73498494	73498594	ENSG00000145741	BTF3
5	82278306	82278407	ENSG00000186468	RPS23
5	139061930	139062031	ENSG00000120725	SIL1
5	177303877	177303977	ENSG00000169230	PRELID1
5	177303877	177303977	ENSG00000213347	MXD3
5	181188365	181188540	ENSG00000248473	LINC01962
5	181207703	181207881	ENSG00000286644
5	181222398	181222500	ENSG00000146063	TRIM41
5	181241765	181241940	ENSG00000272296	SNORD96A
5	181241765	181241940	ENSG00000204628	RACK1
6	4427910	4428100	ENSG00000201185	RNA5SP202
6	4427910	4428100	ENSG00000285424
6	7910647	7910748	ENSG00000239264	TXNDC5
6	7910647	7910748	ENSG00000259040	BLOC1S5-TXNDC5
6	10887572	10887672	ENSG00000153157	SYCP2L
6	10887572	10887672	ENSG00000272162
6	16129165	16129265	ENSG00000007944	MYLIP
6	24720395	24720495	ENSG00000288851
6	26027154	26027254	ENSG00000278705	H4C2
6	26056317	26056487	ENSG00000187837	H1-2
6	26196981	26197081	ENSG00000197409	H3C4
6	26196981	26197081	ENSG00000282988
6	26197136	26197236	ENSG00000197409	H3C4
6	26197136	26197236	ENSG00000282988
6	26330308	26330424	ENSG00000287050
6	27020353	27020455	ENSG00000224843	LINC00240
6	27295397	27295498	ENSG00000158553	POM121L2
6	27298030	27298131	ENSG00000158553	POM121L2
6	27478795	27478896	ENSG00000286652
6	27503024	27503126	ENSG00000285703
6	27503766	27503866	ENSG00000285703
6	27505786	27505887	ENSG00000285703
6	28488940	28489042	ENSG00000287804
6	28648194	28648296	ENSG00000235570	LINC00533
6	28648194	28648296	ENSG00000287279
6	33272025	33272125	ENSG00000223501	VPS52
6	33272025	33272125	ENSG00000231500	RPS18
6	36639554	36639724	ENSG00000238554	RNU1-88P
6	52995568	52995668	ENSG00000202198
6	52995568	52995668	ENSG00000283293	RN7SK
6	85678112	85678212	ENSG00000203875	SNHG5
6	85678112	85678212	ENSG00000271793
6	108260845	108260945	ENSG00000112335	SNX3
6	109009388	109009488	ENSG00000080546	SESN1
6	132814559	132814659	ENSG00000112306	RPS12
6	132814685	132814789	ENSG00000112306	RPS12
6	158730428	158730529	ENSG00000164674	SYTL3
7	5530553	5530654	ENSG00000075624	ACTB
7	27743765	27743865	ENSG00000106052	TAX1BP1
7	30579198	30579299	ENSG00000196295	GARS1-DT
7	56104328	56104428	ENSG00000106153	CHCHD2
7	64999290	64999391	ENSG00000213462	ERV3-1
7	64999290	64999391	ENSG00000152926	ZNF117
7	76358940	76359040	ENSG00000170027	YWHAG
7	97141522	97141623	ENSG00000196636	SDHAF3
7	128697508	128697609	ENSG00000201041	RNA5SP242
7	139340647	139340826	ENSG00000146963	LUC7L2
7	139340647	139340826	ENSG00000164898	FMC1
7	149589020	149589121	ENSG00000291118
8	30082931	30083032	ENSG00000272256
8	30082931	30083032	ENSG00000133872	SARAF
8	33513529	33513629	ENSG00000239039	SNORD13
8	41269887	41269987	ENSG00000104332	SFRP1
8	47132778	47132879	ENSG00000248347
8	56074105	56074206	ENSG00000008988	RPS20
8	66922313	66922413	ENSG00000245910	SNHG6
8	67343751	67343851	ENSG00000066777	ARFGEF1
8	69689993	69690140	ENSG00000137571	SLCO5A1
8	100951898	100951998	ENSG00000164924	YWHAZ
8	101205382	101205482	ENSG00000120963	ZNF706
8	119599808	119599909	ENSG00000136960	ENPP2
8	119862791	119862891	ENSG00000244642	RN7SL396P
8	144095049	144095149	ENSG00000179091	CYC1
9	14433886	14434065	ENSG00000287708
9	36190962	36191062	ENSG00000122705	CLTA
9	36347071	36347171	ENSG00000137075	RNF38
9	76571733	76571928	ENSG00000187210	GCNT1
9	114587831	114587931	ENSG00000136888	ATP6V1G1
9	124861862	124861962	ENSG00000136942	RPL35
9	127448487	127448587	ENSG00000201302	SNORA65
9	127448487	127448587	ENSG00000197958	RPL12
9	136847383	136847484	ENSG00000232434	AJM1
9	136866128	136866228	ENSG00000107223	EDF1
10	7788215	7788315	ENSG00000165629	ATP5F1C
10	52955535	52955636	ENSG00000285958
10	70404070	70404256	ENSG00000148730	EIF4EBP2
11	812719	812819	ENSG00000177600	RPLP2
11	1763747	1763847	ENSG00000229512
11	1763747	1763847	ENSG00000250644
11	1763747	1763847	ENSG00000117984	CTSD
11	17077192	17077292	ENSG00000110700	RPS13
11	21000828	21000928	ENSG00000201059	RNA5SP336
11	21000828	21000928	ENSG00000165973	NELL1
11	59550575	59550753	ENSG00000287264
11	59550934	59551111	ENSG00000287264
11	59551331	59551433	ENSG00000287264
11	61967516	61967616	ENSG00000167996	FTH1
11	62841596	62841796	ENSG00000222328	RNU2-2P
11	62841596	62841796	ENSG00000133316	WDR74
11	62852859	62852978	ENSG00000277194	SNORD22
11	62852859	62852978	ENSG00000255717	SNHG1
11	63982330	63982431	ENSG00000256100
11	65423549	65423649	ENSG00000278050
11	65423549	65423649	ENSG00000245532	NEAT1
11	65423871	65423971	ENSG00000277599
11	65423871	65423971	ENSG00000245532	NEAT1
11	65500456	65500599	ENSG00000289740	TALAM1
11	65500456	65500599	ENSG00000251562	MALAT1
11	66348069	66348254	ENSG00000255468	B4GAT1-DT
11	67353422	67353522	ENSG00000175482	POLD4
11	67353422	67353522	ENSG00000256514
11	67353422	67353522	ENSG00000172613	RAD9A
11	77637746	77637846	ENSG00000074201	CLNS1A
11	85484210	85484310	ENSG00000150672	DLG2
11	93741401	93741501	ENSG00000166012	TAF1D
11	102452504	102452604	ENSG00000152558	TMEM123
12	6967334	6967435	ENSG00000238795	SCARNA12
12	6967334	6967435	ENSG00000215021	PHB2
12	20551372	20551472	ENSG00000172572	PDE3A
12	53452050	53452150	ENSG00000257379
12	53452050	53452150	ENSG00000197111	PCBP2
12	64404561	64404661	ENSG00000184575	XPOT
12	95914131	95914232	ENSG00000165972	CCDC38
12	96035969	96036146	ENSG00000111144	LTA4H
12	98503451	98503627	ENSG00000245017	LINC02453
12	104125184	104125375	ENSG00000199415	RNA5SP370
12	104125184	104125375	ENSG00000120837	NFYB
12	109299827	109299927	ENSG00000139445	FOXN4
12	120227934	120228034	ENSG00000089159	PXN
13	19782844	19782944	ENSG00000121390	PSPC1
13	41060675	41060776	ENSG00000120690	ELF1
13	43308620	43308727	ENSG00000120658	ENOX1
13	97976611	97976711	ENSG00000065150	IPO5
13	99205876	99205976	ENSG00000201793	RN7SKP9
13	99205876	99205976	ENSG00000134882	UBAC2
14	35404594	35404694	ENSG00000100906	NFKBIA
14	49586324	49586424	ENSG00000213741	RPS29
14	49586528	49586728	ENSG00000276168	RN7SL1
14	49586528	49586728	ENSG00000213741	RPS29
14	49586829	49586931	ENSG00000276168	RN7SL1
14	49586829	49586931	ENSG00000213741	RPS29
14	49853685	49853785	ENSG00000278771	RN7SL3
14	49853828	49853928	ENSG00000278771	RN7SL3
14	49862499	49862600	ENSG00000274012	RN7SL2
14	49862499	49862600	ENSG00000282885
14	49862678	49862778	ENSG00000274012	RN7SL2
14	49862678	49862778	ENSG00000282885
14	49862801	49862901	ENSG00000274012	RN7SL2
14	49862801	49862901	ENSG00000282885
14	54441217	54441319	ENSG00000100528	CNIH1
14	58239841	58240019	ENSG00000139971	ARMH4
14	91126373	91126473	ENSG00000221102	SNORA11B
14	91126373	91126473	ENSG00000133943	DGLUCY
14	91126476	91126580	ENSG00000221102	SNORA11B
14	91126476	91126580	ENSG00000133943	DGLUCY
15	26883542	26883642	ENSG00000186297	GABRA5
15	26883542	26883642	ENSG00000166206	GABRB3
15	43792954	43793054	ENSG00000262560
15	43792954	43793054	ENSG00000140264	SERF2
15	45198554	45198655	ENSG00000259932
15	45198554	45198655	ENSG00000259519
15	45198554	45198655	ENSG00000138606	SHF
15	45200419	45200519	ENSG00000260035
15	45200419	45200519	ENSG00000138606	SHF
15	63156464	63156565	ENSG00000185088	RPS27L
15	63157430	63157530	ENSG00000185088	RPS27L
15	64618703	64618803	ENSG00000180357	ZNF609
15	65869008	65869185	ENSG00000103769	RAB11A
15	67840024	67840124	ENSG00000206625	RNU6-1
15	67840024	67840124	ENSG00000259410
15	69452837	69452964	ENSG00000137818	RPLP1
15	78860510	78860685	ENSG00000185787	MORF4L1
15	89335021	89335196	ENSG00000261441	POLG-DT
15	95784671	95784771	ENSG00000275016
16	636683	636858	ENSG00000172366	MCRIP2
16	724272	724372	ENSG00000162004	CCDC78
16	1962283	1962383	ENSG00000140988	RPS2
16	1962283	1962383	ENSG00000206811	SNORA10
16	1962569	1962669	ENSG00000140988	RPS2
16	1962922	1963022	ENSG00000140988	RPS2
16	1962922	1963022	ENSG00000207405	SNORA64
16	3157354	3157529	ENSG00000261889
16	3188079	3188218	ENSG00000262668
16	3191524	3191624	ENSG00000262668
16	3192012	3192112	ENSG00000262668
16	3193942	3194042	ENSG00000262668
16	29807096	29807196	ENSG00000259952
16	29807096	29807196	ENSG00000103495	MAZ
16	31180171	31180272	ENSG00000089280	FUS
16	56608979	56609079	ENSG00000125148	MT2A
16	70788642	70788742	ENSG00000103043	VAC14
16	81086121	81086221	ENSG00000284512
16	81086121	81086221	ENSG00000260643
16	81086121	81086221	ENSG00000140905	GCSH
16	85145501	85145603	ENSG00000275088
16	85145501	85145603	ENSG00000278214	LINC02139
16	85659507	85659607	ENSG00000263968	RN7SL381P
16	85659507	85659607	ENSG00000131149	GSE1
16	87383971	87384072	ENSG00000103264	FBXO31
16	87383971	87384072	ENSG00000140941	MAP1LC3B
17	7574661	7574858	ENSG00000264772
17	7574661	7574858	ENSG00000209582	SNORA48
17	7574661	7574858	ENSG00000161960	EIF4A1
17	7574661	7574858	ENSG00000277957	SENP3-EIF4A1
17	7577903	7578004	ENSG00000264772
17	7577903	7578004	ENSG00000277985	SNORA67
17	7577903	7578004	ENSG00000161960	EIF4A1
17	7577903	7578004	ENSG00000277957	SENP3-EIF4A1
17	7578010	7578142	ENSG00000264772
17	7578010	7578142	ENSG00000277985	SNORA67
17	7578010	7578142	ENSG00000161960	EIF4A1
17	7578010	7578142	ENSG00000277957	SENP3-EIF4A1
17	7884973	7885074	ENSG00000170004	CHD3
17	7884973	7885074	ENSG00000183011	NAA38
17	8120964	8121065	ENSG00000179111	HES7
17	8125694	8125869	ENSG00000288993
17	8222186	8222361	ENSG00000178977	LINC00324
17	8222779	8222949	ENSG00000178977	LINC00324
17	8226222	8226324	ENSG00000178971	CTC1
17	8226937	8227038	ENSG00000178971	CTC1
17	17528962	17529063	ENSG00000133027	PEMT
17	28720682	28720782	ENSG00000198242	RPL23A
17	35151072	35151173	ENSG00000141161	UNC45B
17	39153681	39153781	ENSG00000161381	PLXDC1
17	43290243	43290343	ENSG00000274452
17	43290243	43290343	ENSG00000236383	CCDC200
17	49048781	49048881	ENSG00000159217	IGF2BP1
17	64145920	64146020	ENSG00000266402	SNHG25
17	64146368	64146468	ENSG00000281311
17	64146368	64146468	ENSG00000277887	SNORA50C
17	64146368	64146468	ENSG00000266402	SNHG25
17	74203910	74204010	ENSG00000172809	RPL38
17	74204083	74204187	ENSG00000172809	RPL38
17	75033853	75034030	ENSG00000180901	KCTD2
17	75034377	75034556	ENSG00000180901	KCTD2
17	75182911	75183011	ENSG00000188612	SUMO2
18	37400921	37401023	ENSG00000101489	CELF4
19	840946	841047	ENSG00000196415	PRTN3
19	893473	893573	ENSG00000207507	RNU6-9
19	1021579	1021679	ENSG00000207357	RNU6-2
19	1241733	1241833	ENSG00000099624	ATP5F1D
19	1269280	1269381	ENSG00000267493	CIRBP-AS1
19	1269280	1269381	ENSG00000099622	CIRBP
19	2269660	2269760	ENSG00000104904	OAZ1
19	2269660	2269760	ENSG00000167476	JSRP1
19	2269660	2269760	ENSG00000273734
19	4724093	4724193	ENSG00000142002	DPP9
19	6720526	6720626	ENSG00000125730	C3
19	6759563	6759663	ENSG00000125731	SH2D3A
19	8321447	8321547	ENSG00000233927	RPS28
19	12938596	12938696	ENSG00000179218	CALR
19	17862671	17862771	ENSG00000105640	RPL18A
19	17862671	17862771	ENSG00000207166	SNORA68
19	17952150	17952250	ENSG00000105642	KCNN1
19	19277213	19277313	ENSG00000105705	SUGP1
19	20362530	20362631	ENSG00000291130
19	39433483	39433583	ENSG00000105193	RPS16
19	39435620	39435720	ENSG00000105193	RPS16
19	41860202	41860302	ENSG00000105372	RPS19
19	42270272	42270467	ENSG00000079432	CIC
19	45478547	45478740	ENSG00000012061	ERCC1
19	48391502	48391602	ENSG00000105438	KDELR1
19	49489994	49490095	ENSG00000201675	SNORD32A
19	49489994	49490095	ENSG00000142541	RPL13A
19	49490521	49490621	ENSG00000199631	SNORD33
19	49490521	49490621	ENSG00000142541	RPL13A
19	49766960	49767142	ENSG00000196961	AP2A1
19	55386342	55386442	ENSG00000108107	RPL28
19	57512992	57513093	ENSG00000268107
19	57512992	57513093	ENSG00000152439	ZNF773
19	58387264	58387364	ENSG00000083845	RPS5
19	58393032	58393132	ENSG00000083845	RPS5
19	58394493	58394593	ENSG00000083845	RPS5
19	58544404	58544586	ENSG00000130726	TRIM28
20	2655015	2655115	ENSG00000271798	SNORA51
20	2655015	2655115	ENSG00000101361	NOP56
20	2655133	2655249	ENSG00000271798	SNORA51
20	2655133	2655249	ENSG00000101361	NOP56
20	9514662	9514762	ENSG00000225988	LAMP5-AS1
20	9514662	9514762	ENSG00000125869	LAMP5
20	16729253	16729353	ENSG00000228809
20	23637780	23637880	ENSG00000101439	CST3
20	38433850	38433950	ENSG00000200354	SNORA71D
20	38433850	38433950	ENSG00000196756	SNHG17
20	50253106	50253207	ENSG00000224397	PELATON
20	62387288	62387388	ENSG00000171858	RPS21
21	8210700	8210800	ENSG00000280800
21	8210700	8210800	ENSG00000278996
21	8211345	8211445	ENSG00000278996
21	8212616	8212716	ENSG00000278233	RNA5-8SN2
21	8212616	8212716	ENSG00000278996
21	8213049	8213149	ENSG00000278996
21	8213902	8214002	ENSG00000278996
21	8215902	8216002	ENSG00000278996
21	8218354	8218454	ENSG00000278996
21	8255265	8255365	ENSG00000281383
21	8396142	8396242	ENSG00000280441
21	8401768	8401869	ENSG00000280441
21	8438071	8438171	ENSG00000281181
21	8438071	8438171	ENSG00000280441
21	8438647	8438748	ENSG00000280441
21	8439926	8440028	ENSG00000278189	RNA5-8SN1
21	8439926	8440028	ENSG00000280441
21	8442576	8442678	ENSG00000280441
21	8443221	8443321	ENSG00000280441
21	8443987	8444092	ENSG00000280441
21	8445911	8446100	ENSG00000280441
22	19962571	19962671	ENSG00000093010	COMT
22	44150660	44150760	ENSG00000280434
22	44150660	44150760	ENSG00000188677	PARVB
22	46180749	46180850	ENSG00000186951	PPARA
X	1389630	1389730	ENSG00000169100	SLC25A6
X	1391927	1392027	ENSG00000169100	SLC25A6
X	12975057	12975221	ENSG00000205542	TMSB4X
X	13379247	13379347	ENSG00000197582	GPX1P1
X	13379247	13379347	ENSG00000226985	LINC01203
X	40581016	40581116	ENSG00000182220	ATP6AP2
X	41334630	41334730	ENSG00000215301	DDX3X
X	49269818	49269918	ENSG00000286181
X	49269818	49269918	ENSG00000290184
X	49269818	49269918	ENSG00000049769	PPP1R3F
X	69672427	69672527	ENSG00000285776
X	69672427	69672527	ENSG00000158813	EDA
X	69672550	69672650	ENSG00000285776
X	69672550	69672650	ENSG00000158813	EDA
X	109054516	109054616	ENSG00000275110
X	136880599	136880699	ENSG00000147274	RBMX
X	153492705	153492806	ENSG00000213397	HAUS7
X	154400229	154400329	ENSG00000207165	SNORA70
X	154400229	154400329	ENSG00000147403	RPL10
Y	10200166	10200359	ENSG00000251705	RNA5-8SP6
